# Supplementary material for: Occupational physical activity, mortality and CHD events in the Italian Longitudinal Study
Source: Int Arch Occup Environ Health. 2021 Oct 11;95(3):607–19. doi: 10.1007/s00420-021-01765-0 (PMC8938372; doi:10.1007/s00420-021-01765-0)
Supplement: Supplementary file 1 — Supplementary file1 (DO 256 KB) [file 420_2021_1765_MOESM1_ESM.do]

/*STATA code for: Occupational Physical Activity, Mortality and CHD events in the Italian Longitudinal Study

Elena Strippoli1, Amanda Hughes2, Gabriella Sebastiani3, Paola Di Filippo3, Angelo d’Errico1
1Epidemiology Department, Local Health Unit TO3, Piedmont Region, Grugliasco, Torino, Italy.
2 MRC Integrative Epidemiology Unit, University of Bristol, BS8 2BN, United Kingdom.
3 National Institute of Statistics (ISTAT), Rome.

Corresponding author: Amanda Hughes, amanda.hughes@bristol.ac.uk

This manuscript has been submitted to the International Archives of Occupational and Environmental Health
*/


* raw data directories
global data00 "\\SERVER-EPI6\progetti\sepi\sli\Studio Longitudinale Italiano\documentazione\dati\dati 2000 e 2005 linkati con ricoveri e mortalità"
global data05 "\\SERVER-EPI6\progetti\sepi\sli\Studio Longitudinale Italiano\documentazione\dati\dati 2000 e 2005 linkati con ricoveri e mortalità"
* temporary files
global temp "Z:\SLI\temp"

*directory for the final datasets and output
global out "Z:\SLI\temp"
global log "Z:\SLI\log"


***************************************************************** Data management:
* raw data 2000 survey

use "$data00\ricoveri2000_2014_all.dta", clear

keep key-mortalita
gen dt_birth=mdy(mmnasc, 1, aanasc)
format %tdDD/NN/CCYY dt_birth

* date of interview
gen dt_int=.
replace dt_int=mdy(9,1,1999) if trim==1
replace dt_int=mdy(12,1,1999) if trim==2
replace dt_int=mdy(3,1,2000) if trim==3
replace dt_int=mdy(6,1,2000) if trim==4
format %tdDD/NN/CCYY dt_int

* date of death
gen day_morte=15 if mortalita==1
destring m_mdec, replace
gen dt_death=mdy(m_mdec, day_morte, m_annod)
format %tdDD/NN/CCYY dt_death

* livello di istruzione:  4 "licenza elementare", 3 "diploma scuola media", 2 "diploma scuola superiore", 1 "laurea"
* ENG: education level: 4 "Primary school diploma or less" 3 "Middle school diploma" 2 "High school diploma" 1 "Post-diploma or degree"
gen istrsli=.
replace istrsli=4 if istr>=7 & istr!=. 
replace istrsli=3 if (istr==5 | istr==6 ) 
replace istrsli=2 if istr==4 
replace istrsli=1 if istr<4 & istr!=. 

* BMI
gen stat_m=stat/100
gen stat_m3=stat_m^2.5
gen peso_new=peso*1.3
gen BMI_new=peso_new/stat_m3

gen BMI_newcat=.
replace BMI_newcat=2 if BMI_new<18.5
replace BMI_newcat=1 if BMI_new>=18.5 & BMI_new<25 
replace BMI_newcat=3 if BMI_new>=25 & BMI_new<30
replace BMI_newcat=4 if BMI_new>=30 & BMI_new!=.

*Physical functioning score
replace pcs=pcs/100
*Mental functioning score
replace mcs=mcs/100

*chronic morbidity index
replace ind_cro=0 if ind_cro==.

* Tipologia famigliare: 0 "coppia con figli" 1 "solo"  3 "coppia senza figli" 4 "monogenitore"
* ENG: family type: 0 "couple with children" 1 "Alone" 3  "Couple without children" 4 "Single parent"
destring TIPNUC2, replace
gen tip_nuc=TIPNUC2+1
replace tip_nuc=4 if TIPNUC2==4
recode tip_nuc 2=0

* macroarea: 1 "Nord" 2 "Centro" 3 "Sud e isole"
* ENG: macroarea: 1 "North" 2 "Center" 3 "South and islands"
gen macroarea3=.
replace macroarea3=1 if rip==1 | rip==2
replace macroarea3=2 if rip==3
replace macroarea3=3 if rip==4 | rip==5

* coorte: 1 "2000 survey" 2 "2005 survey"
* ENG: cohort: 1 "2000 survey" 2 "2005 survey"
gen coorte=1

sort key

save "$temp\prep2000_2014_all.dta", replace


use "$data00\sdo_2000_2014.dta", clear
* CHD hosp
gen diap3=substr(s_dpr,1,3)
gen CHD_hosp=1 if (diap3=="410" | diap3=="411"| diap3== "412"| diap3== "413"| diap3== "414"| diap3== "I20"| diap3== "I21"| diap3== "I22"| diap3== "I23"| diap3== "I24"| diap3== "I25")  

keep if CHD_hosp==1
* date of hospitalisation
destring s_mric, replace
destring s_gric, replace
gen dt_hosp=mdy(s_mric, s_gric, s_aric)

*collapse e date of hospitalisation
collapse (min) dt_CHD_hosp=dt_hosp , by(CHD_hosp key)
format %tdDD/NN/CCYY dt_CHD_hosp

sort key
save "$temp\CHD_hosp_2000_2014.dta", replace

* merge
use "$temp\prep2000_2014_all.dta", clear

merge   1:1 key using "$temp\CHD_hosp_2000_2014.dta"
drop _merge

* all-causes death
tab mortalita, m
replace mortalita=0 if mortalita==.
* end of the follow-up: all-causes death
gen dt_endfu=mdy(12,15,2014)
replace dt_endfu=dt_death if mortalita==1

* CHD deaths
gen causa1=substr(m_causan,1,3)
gen CHD_death=0
replace CHD_death=1 if (causa1=="410" | causa1=="411"| causa1== "412"| causa1== "413"| causa1== "414"| causa1== "I20"| causa1== "I21"| causa1== "I22"| causa1== "I23"| causa1== "I24"| causa1== "I25") & mortalita==1 
* CHD hospitalisation
tab CHD_hosp
replace CHD_hosp=0 if CHD_hosp==.

gen outcome_CHD=.
replace outcome_CHD=1 if  CHD_death==1 | CHD_hosp==1 
replace outcome_CHD=0 if outcome_CHD==.
* end of the follow-up: CHD
gen dt_endfu_CHD=dt_endfu
replace dt_endfu_CHD=min(dt_CHD_hosp, dt_death) if outcome_CHD==1


***** covariates and selection
gen insample2000=0
label variable insample2000 "in 2000 analytic sample"
* age selection
replace insample2000=1 if (eta>=40 & eta<=55)

*restrict to currently employed 
* cond: 1 occupato
*ENG: cond: 1 employed
tab cond, mi
replace insample2000=0 if !(cond==1)


*Exposure
/* Occupational phisical activity (OPA)
intensità attività fisica lavorativa		
Scarsa, la maggior parte del tempo 衴rascorsa seduti	=	1
Modesta, la maggior parte del tempo 衴rascorsa in piedi	=	2
Pesante, fino al punto di sudare per circa la metࡤelle ore di lavoro	=	3

ENG: intensity of OPA
light activity, most of the time is spent sitting	=	1
moderate activity, most of the time I am on my feet	=	2
heavy activity, enough to make me sweat for around half the time at work	=	3
*/

*Encode and replace
tab intlav
tab intlav cond
encode intlav, gen (intlav_num)
tab intlav_num
drop intlav
rename intlav_num intlav

/*Domestic phisical activity (DPA)
intensità attività di lavoro domestico
Scarsa	=	1
Modesta	=	2
Pesante, fino al punto di sudare un po'	=	3

ENG: intensity of DPA
Light	=1
Modest 	=2
Heavy activity, enough to make me sweat	=3
*/
*Encode and replace
encode (lavdom), gen (lavdom_num)
tab1 lavdom lavdom_num
drop lavdom
rename lavdom_num lavdom
tab lavdom, mi

*intensity:
encode (intatf), gen (intatf_num)
tab1 intatf intatf_num
replace intatf_num=0 if lavdom==1
drop intatf
rename intatf_num intatf
tab intatf, mi

*Leisure time phisical activity
*three questions about differen level of intensity and time spent on each activity every week
/*
ATTINT: attività fisica intensa
					No	=	1
					Si, oltre 4 ore a settimana	=	2
					Si, 4 ore a settimana	=	3
					Si, meno di 4 ore a settimana	=	4
							
ATTREG: attività fisica regolare			
					No	=	1
					Si, oltre 4 ore a settimana	=	2
					Si, 4 ore a settimana	=	3
					Si, meno di 4 ore a settimana	=	4
							
ATTLEG: attività fisica leggera		
					No	=	1
					Si, oltre 4 ore a settimana	=	2
					Si, 4 ore a settimana	=	3
					Si, meno di 4 ore a settimana	=	4


ENG:
ATTINT: intense phisical activity
					No	=	1
					Yes, more than 4 hours per week	=	2
					Yes, 4 hours per week	=	3
					Yes, less than 4 hours per week	=	4
							
ATTREG: moderate phisical activity			
					No	=	1
					Yes, more than 4 hours per week	=	2
					Yes, 4 hours per week	=	3
					Yes, less than 4 hours per week	=	4
							
ATTLEG: light phisical activity		
					No	=	1
					Yes, more than 4 hours per week	=	2
					Yes, 4 hours per week	=	3
					Yes, less than 4 hours per week	=	4
					
*/

destring attint, replace
destring attreg, replace
destring attleg, replace
tab1 attint attreg attleg , mi  

* generate a new set where: 0 "no activity"; 1 "yes, less than 4 hours per week"; 2 "yes, 4 hours or more per week"
label define att2000_new 0"no" 1"Si, meno di 4 ore a settimana" 2"4 ore a settimana o oltre"

foreach var in attint attreg attleg {
gen `var'2000_new=`var'
replace `var'2000_new=0 if `var'==1
replace `var'2000_new=1 if `var'==4
replace `var'2000_new=2 if (`var'==3 | `var'==2) 
label values `var'2000_new att2000_new
tab `var'2000_new `var', m
} 
count if attleg2000_new==0 & attreg2000_new==0 & attint2000_new==0 


* save 
save "$temp\def2000_2014_all.dta", replace


* raw data 2005 survey

use "$data05\dati 2000 e 2005 linkati con ricoveri e mortalità\ricoveri2005_2014_all.dta", clear

keep chiaveindFwp05-m_ldec
gen dt_birth=mdy(mnasc, 1, anasc)
format %tdDD/NN/CCYY dt_birth

* date of interview
gen dt_int=.
replace dt_int=mdy(12,1,2004) if period==12
replace dt_int=mdy(3,1,2005) if period==3
replace dt_int=mdy(6,1,2005) if period==6
replace dt_int=mdy(9,1,2005) if period==9
format %tdDD/NN/CCYY dt_int

* date of death
gen day_morte=15 if mortalita==1
destring m_mdec, replace
gen dt_death=mdy(m_mdec, day_morte, m_annod)
format %tdDD/NN/CCYY dt_death

* livello di istruzione: from 4 "licenza elementare", 3 "diploma scuola media", 2 "diploma scuola superiore", 1 "laurea"
* ENG: education level: 4 "Primary school diploma or less" 3 "Middle school diploma" 2 "High school diploma" 1 "Post-diploma or degree"
gen istrsli=.
replace istrsli=4 if ISTR1>=10 & ISTR1!=. 
replace istrsli=3 if (ISTR1==8 | ISTR1==9 ) 
replace istrsli=2 if (ISTR1==6 | ISTR1==7) 
replace istrsli=1 if ISTR1<6 & ISTR1!=. 


* BMI
gen stat_m=STAT_18/100
gen stat_m3=stat_m^2.5
gen peso_new=PESO_18*1.3
gen BMI_new=peso_new/stat_m3

gen BMI_newcat=.
replace BMI_newcat=2 if BMI_new<18.5
replace BMI_newcat=1 if BMI_new>=18.5 & BMI_new<25 
replace BMI_newcat=3 if BMI_new>=25 & BMI_new<30
replace BMI_newcat=4 if BMI_new>=30 & BMI_new!=.

*Physical functioning score
*rename to append
rename pcs12 pcs
*Mental functioning score
*rename to append
rename mcs12 mcs
*Chronic    morbidity index
*rename to append
rename indicemalcron ind_cro

* family type
* Tipologia famigliare: 0 "coppia con figli" 1 "solo"  3 "coppia senza figli" 4 "monogenitore"
* ENG: family type: 0 "couple with children" 1 "Alone" 3  "Couple without children" 4 "Single parent"
gen tip_nuc=TIPNU2+1
replace tip_nuc=4 if TIPNU2==4
recode tip_nuc 2=0

* macroarea: 1 "Nord" 2 "Centro" 3 "Sud e isole"
* ENG: macroarea: 1 "North" 2 "Center" 3 "South and islands"
gen macroarea3=.
replace macroarea3=1 if rip==1 | rip==2
replace macroarea3=2 if rip==3
replace macroarea3=3 if rip==4 | rip==5

* coorte: 1 "2000 survey" 2 "2005 survey"
* ENG: cohort: 1 "2000 survey" 2 "2005 survey"
gen coorte=2

sort chiaveindFwp05 chiavefamFwp05

save "$temp\prep2005_2014_all.dta", replace


use "$data05\sdo_2005_2014.dta", clear
* CHD hosp
gen diap3=substr(s_dpr,1,3)
gen CHD_hosp=1 if (diap3=="410" | diap3=="411"| diap3== "412"| diap3== "413"| diap3== "414"| diap3== "I20"| diap3== "I21"| diap3== "I22"| diap3== "I23"| diap3== "I24"| diap3== "I25")  

keep if CHD_hosp==1
* date of hospitalisation
gen s_mric=substr(s_data_ric, 5,2)
gen s_gric=substr(s_data_ric, 7,2)
gen s_aric=substr(s_data_ric, 1,4)
destring s_mric, replace
destring s_aric, replace
destring s_gric, replace
gen dt_hosp=mdy(s_mric, s_gric, s_aric)

*collapse e date of hospitalisation
collapse (min) dt_CHD_hosp=dt_hosp , by(CHD_hosp chiaveindFwp05 chiavefamFwp05)
format %tdDD/NN/CCYY dt_CHD_hosp

sort chiaveindFwp05 chiavefamFwp05
save "$temp\CHD_hosp_2005_2014.dta", replace

* merge
use "$temp\prep2005_2014_all.dta", replace

merge   1:1 chiaveindFwp05 chiavefamFwp05 using "$temp\CHD_hosp_2005_2014.dta"
drop _merge

* all-causes death
tab mortalita, m
replace mortalita=0 if mortalita==.
* end of the follow-up: all-causes death
gen dt_endfu=mdy(12,15,2014)
replace dt_endfu=dt_death if mortalita==1

* CHD deaths
gen causa1=substr(m_causa_N,1,3)
gen CHD_death=0
replace CHD_death=1 if (causa1=="410" | causa1=="411"| causa1== "412"| causa1== "413"| causa1== "414"| causa1== "I20"| causa1== "I21"| causa1== "I22"| causa1== "I23"| causa1== "I24"| causa1== "I25") & mortalita==1 
* CHD hospitalisation
tab CHD_hosp
replace CHD_hosp=0 if CHD_hosp==.

gen outcome_CHD=.
replace outcome_CHD=1 if  CHD_death==1 | CHD_hosp==1 
replace outcome_CHD=0 if outcome_CHD==.
* end of the follow-up: CHD
gen dt_endfu_CHD=dt_endfu
replace dt_endfu_CHD=min(dt_CHD_hosp, dt_death) if outcome_CHD==1

***** covariates and selection
gen insample2005=0
label variable insample2005 "in 2005 analytic sample"

* age selection
replace insample2005=1 if (eta>=40 & eta<=55)

*restrict to currently employed 
tab cond, mi
replace insample2005=0 if !(cond==1)


*exposure
/* Occupational phisical activity (OPA)
intensità attività fisica lavorativa		
Scarsa, la maggior parte del tempo trascorsa seduti	=	1
Modesta, la maggior parte del tempo trascorsa in piedi	=	2
Pesante, fino al punto di sudare un po'=	3

ENG: intensity of OPA
light activity, most of the time is spent sitting	=	1
moderate activity, most of the time I am on my feet	=	2
heavy activity, enough to make me sweat 	=	3
*/

tab intlav
tab intlav cond

/*Domestic phisical activity (DPA)
intensità attività di lavoro domestico
Scarsa	=	1
Modesta	=	2
Pesante, fino al punto di sudare un po'	=	3

ENG: intensity of DPA
Light	=1
Modest 	=2
Heavy activity, enough to make me sweat	=3

in addition
*/


/*Domestic phisical activity
tempo dedicato al lavoro domestico:
hhfam= ore dedicate al lavoro domestico e famigliare, 0 se non svolge lavoro domestico

intensità attività di lavoro domestico
Scarsa	=	1
Modesta	=	2
Pesante, fino al punto di sudare un po'	=	3

ENG:
Time spent doing domestic activities
hhfam= hours devoted to domestic work, 0 if the subject doesn't do domestic works

intensity of DPA
Light	=1
Modest 	=2
Heavy activity, enough to make me sweat	=3

*/
summ hhfam
tab intatf, mi
recode intatf .=0 if hhfam==0

*Leisure time phisical activity
*three questions about differen level of intensity
/*
AFRIL: attività fisica intensa
	1= no
	2= si
rilgg=se svolge attività fisica intensa, numero di giorni a settimana
minuti di attività al giorno:
	rilmm (1= meno di 20 minuti, 2= più di 20 minuti)
	nrilmm (numero di minuti se la durata è superiore a 20 se rilmm=2)

AFMOD:attività fisica di moderata intensità
	1= no
	2= si
modgg=se svolge attività fisica di moderata intensità, numero di giorni a settimana
minuti di attività al giorno:
	modmm (1= meno di 20 minuti, 2= più di 20 minuti)
	nmodmm (numero di minuti se la durata è superiore a 20 se modmm=2)

AFLEG: attività fisica leggera		
	1= no
	2= si
leggg=se svolge attività fisica leggera, numero di giorni a settimana
minuti di attività al giorno:
	legmm (1= meno di 20 minuti, 2= più di 20 minuti)
	nlegmm (numero di minuti se la durata è superiore a 20 se legmm=2)

ENG:
AFRIL: intense phisical activity
	1= no
	2= yes
rilgg=number of days of intese phisical activity per week
minutes of intense phisical activity per day:
	rilmm (1= less than 20 minutes, 2= more than 20 minutes)
	nrilmm (minutes of activity if more than 20, e.i rilmm=2)

AFMOD:moderate phisical activity
	1= no
	2= yes
modgg=number of days of moderate phisical activity per week
minutes of moderate phisical activity per day:
	modmm (1= less than 20 minutes, 2= more than 20 minutes)
	nmodmm (minutes of activity if more than 20, e.i modmm=2)

AFLEG: light phisical activity			
	1= no
	2= yes
leggg=number of days of light phisical activity per week
minutes of light phisical activity per day:
	legmm (1= less than 20 minutes, 2= more than 20 minutes)
	nlegmm (minutes of activity if more than 20, e.i legmm=2)
*/
* calculate the total number of minute of each activity per week, then categorised it in term of 4 hours per week
* the cathegories "less than 20 minutes" assumed to correspon to 10 minutes of activity

* intense activity: new variable with total minutes of intense activity per week, set to 0 only if afril==1
gen af_ril_hours_2005=.
replace af_ril_hours_2005=rilgg*10 if rilmm==1
replace af_ril_hours_2005=rilgg*nrilmm if rilmm==2
replace af_ril_hours_2005=0 if afril==1

* moderate activity: new variable with total minutes of moderate activity per week, set to 0 only if afril==1
gen af_mod_hours_2005=.
replace af_mod_hours_2005=modgg*10 if modmm==1
replace af_mod_hours_2005=modgg*nmodmm if modmm==2
replace af_mod_hours_2005=0 if afmod==1

* light activity: new variable with total minutes of light activity per week, set to 0 only if afril==1
gen af_leg_hours_2005=.
replace af_leg_hours_2005=leggg*10 if legmm==1
replace af_leg_hours_2005=leggg*nlegmm if legmm==2
replace af_leg_hours_2005=0 if afleg==1

tab1 af_ril_hours_2005 af_mod_hours_2005 af_leg_hours_2005, m

* categorize these variable in terms of 4 hours per week: 0"no" 1"yes, less than 4 hours per week" 2 "yes, more than 4 hours per week"
label define att2005_new 0"no" 1"Si, meno di 4 ore a settimana" 2"4 ore a settimana o oltre"

gen attint2005_new=af_ril_hours_2005
recode attint2005_new 1/240=1 241/1680=2
label values attint2005_new att2005_new
tab attint2005_new

gen attreg2005_new=af_mod_hours_2005
recode attreg2005_new 1/240=1 241/1680=2
label values attreg2005_new att2005_new
tab attreg2005_new

gen attleg2005_new=af_leg_hours_2005
recode attleg2005_new 1/240=1 241/1680=2
label values attleg2005_new att2005_new
tab attleg2005_new

tab1 attleg2005_new attreg2005_new attint2005_new
count if attleg2005_new==0 & attreg2005_new==0 & attint2005_new==0 


* save 
save "$temp\def2005_2014_all.dta", replace

****************** APPEND******************************************************************

use "$temp\def2000_2014_all.dta", clear
append using "$temp\def2005_2014_all.dta", force

gen insample_total=0
replace insample_total=1 if insample2000==1
replace insample_total=1 if insample2005==1

tab insample_total, m
tab insample_total coorte, m


****************************************
*years in current profession
gen annip=aaprof if coorte==1
replace annip=annipf if coorte==2
label variable annip "years in current profession"
summ annip, det
tab annip coorte

***************************************

*CRONICITA: chronic morbidity index
summ ind_cro if coorte==1, det
summ ind_cro if coorte==2, det

sum ind_cro, d
* categorised usign quartiles
egen cat_cronicita_total=cut(ind_cro), at(0 1.589, 4.26, 8.911, 101)
recode cat_cronicita_total .=0
tab cat_cronicita_total coorte


************************
*DIABETES: conditiond diagnosed by a doctor
gen diab_new=0 
replace diab_new=1 if diab==2 | diab==3 
tab diab_new coorte
recode diab_new 1=0 if DIAB1==1

*************************

**SMOKING:
/* FUMO: lei attualmente fuma?
Si	=	1
No, ma ho fumato in passato	=	2
No, non ho mai fumato	=	3

ENG:
current smoking status
Yes, current smoker=	1
No, but I smoked in the past	=2
No, I have never smoked	=1
*/

tab fumo, m
tab fumo coorte, m
********************************************************
* leisure time phisical activity: whit some assumptions, we can compare the two years
* make a single variable whit 7 categories for all exercise
*People only get a 0 if have a 0 for all three of the intense, moderate and light activity variables.
gen LTPA_total=.
foreach year in 2000 2005 {
replace LTPA_total=0 if (attleg`year'_new==0 & attreg`year'_new==0 & attint`year'_new==0)
replace LTPA_total=1 if attleg`year'_new==1
replace LTPA_total=2 if attleg`year'_new==2
replace LTPA_total=3 if attreg`year'_new==1
replace LTPA_total=4 if attreg`year'_new==2
replace LTPA_total=5 if attint`year'_new==1
replace LTPA_total=6 if attint`year'_new==2
}
tab LTPA_total coorte, mi
*Pool this so that there's a version with 4 categs, more similar to OPA and DPA
* new cathegories: 0 "nessuna attività fisica" 1 "attività fisica leggera" 2 "attività fisica moderata" 3 "attività fisica intensa"
gen LTPA_total_4group=LTPA_total
recode LTPA_total_4group 2=1 3/4=2 5/6=3

label define LTPA_total_4group 0"none" 1"light activity" 2"moderate activity" 3"intense activity"
label values LTPA_total_4group  LTPA_total_4group 
tab LTPA_total LTPA_total_4group 
tab LTPA_total coorte, mi col
tab LTPA_total_4group coorte, mi col

** age for stratification: 3-years classes (40-42] (43-45] (46-48] (49-51] (52-55]
egen etacl3=cut(eta), at(40 (3) 52, 56)

keep key chiave_fam progind chiavefamFwp05 chiaveindFwp05 dt_int dt_endfu mortalita dt_endfu_CHD outcome_CHD eta sesso cond istr istrsli insample2005 insample2000 insample_total annip cat_cronicita_total diab_new LTPA_total LTPA_total_4group etacl3  intlav intatf coorte tip_nuc macroarea3 reg BMI_newcat fumo cat_cronicita_total  pcs mcs ind_ ind_cro  annip cond diab_new

* unique individual anonimized key
gen U=runiform()
sort coorte U
gen key2=_n
drop key chiaveindFwp05
rename key2 key

save "$out\OPA_appended_for_analysis.dta", replace
*******************************************************************************************************************************************************************************************


***DESCRIPTIVES:

use  "$out\OPA_appended_for_analysis.dta", clear

keep if insample2000==1 | insample2005==1

gen complete=1 if insample_total==1 
foreach var in sesso intlav intatf tip_nuc macroarea3 istrsli LTPA_total_4 mcs pcs cat_cronicita_total BMI_newcat diab_new {
recode complete 1=0 if `var'==.
} 
tab complete if insample_total==1
tab mortalita if insample_total==1 & complete==1
tab outcome_CHD if insample_total==1 & complete==1

**************************************************************************************
*For Table 1

foreach var in eta pcs mcs {
display "distribution of variable: `var' in the 2000 cohort"
tabstat `var' if insample2000==1 & complete==1, stat(min max mean sd median ) 
display "distribution of variable: `var' in the 2005 cohort"
tabstat `var' if insample2005==1 & complete==1, stat(min max mean sd median )  
} 
foreach var in  sesso tip_nuc macroarea3 intlav intatf LTPA_total_4 istrsli BMI_newcat fumo diab_new {
display "distribution of variable: `var' in the 2000 cohort"
prop `var' if insample2000==1 & complete==1, noheader
display "distribution of variable: `var' in the 2005 cohort"
prop `var' if insample2005==1 & complete==1, noheader
} 

foreach var in sesso tip_nuc macroarea3 intlav intatf LTPA_total_4 istrsli  BMI_newcat fumo diab_new {
display "distribution of variable: `var' in the 2000 cohort"
tab `var' if insample2000==1 & complete==1, m
display "distribution of variable: `var' in the 2005 cohort"
tab `var' if insample2005==1 & complete==1, m
} 
replace ind_cro=0 if ind_cro==.
summ ind_cro if insample2000==1 & complete==1 
summ ind_cro if insample2005==1 & complete==1

summ ind_cro if insample2000==1 & complete==1 & cat_cronicita_total!=0
summ ind_cro if insample2005==1 & complete==1 & cat_cronicita_total!=0

***********************
foreach var in intlav intatf LTPA_total_4group {
bys sesso: tab `var' coorte if insample_total==1 , col 
bys sesso: tab `var' coorte if insample_total==1 &  mortalita==1, col 
bys sesso: tab `var' coorte if insample_total==1 &  outcome_CHD==1, col 
}

* sensitivity analyses: Excluding participants with any chronic illness at baseline
count if insample_total==1 & cat_cronicita_total==0
foreach var in intlav intatf LTPA_total_4group {
bys sesso: tab `var' coorte if insample_total==1 & cat_cronicita_total==0, col 
bys sesso: tab `var' coorte if insample_total==1 &  mortalita==1 & cat_cronicita_total==0, col 
bys sesso: tab `var' coorte if insample_total==1 &  outcome_CHD==1 & cat_cronicita_total==0, col 
}
* sensitivity analyses: participants who had not changed jobs within the past 5 years
count if insample_total==1 & annip>=5
foreach var in intlav intatf LTPA_total_4group {
bys sesso: tab `var' coorte if insample_total==1 & annip>=5, col 
bys sesso: tab `var' coorte if insample_total==1 &  outcome_CHD==1 & annip>=5, col 
bys sesso: tab `var' coorte if insample_total==1 &  mortalita==1 & annip>=5, col 
}


***********************
tab intlav istrsli if insample_total==1 &  mortalita==1 & cat_cronicita_total==0, col chi
tab intlav istrsli if insample_total==1 &  mortalita==1 & eta<=55, col chi
tab intlav istrsli if insample_total==1 &  mortalita==1 & annip>=5, col chi

tab intlav istr if insample_total==1 & coorte==1, col chi
tab intlav istr if insample_total==1 & coorte==2, col chi
tab intlav istrsli if insample_total==1 & coorte==1, col chi
tab intlav istrsli if insample_total==1 & coorte==2, col chi


********************************************************************************************************************************************************************************************
********************************************************************************************************************************************************************************************
********************************************************************************************************************************************************************************************


**************************************************  MAIN ANALYSES

**************************************************MODELS: mortality

use  "$out\OPA_appended_for_analysis.dta", clear

log using "$log\mort_main_nosplitfup.smcl"


keep if insample2000==1 | insample2005==1
set more off

*Essential prep:
*RECODE ALL EXPOSURES SO THAT CATEGORIES START AT THE SAME VALUE. Odd one out is intlav
tab intlav, nol
tab intlav
replace intlav=intlav-1
tab intlav, nol
*Empty variables:
gen opa_level=.
gen dpa_level=.
gen ltpa_level=.

foreach model in m1 m2 m3 m4 m11 m12 m13 m14 m21 m22 m23 m24 {
foreach fig in HR se p {

gen s1_mort_`model'_`fig'=.
gen s2_mort_`model'_`fig'=.
}
}

*************************************************************************
*OUTCOME: ALL-CAUSE MORTALITY
stset dt_endfu, failure(mortalita==1) origin(dt_int) id(key) scale(365.25)

* strata option for eta
global options strata(i.etacl3)
* functional form for eta
global etaform eta
* other selections
global othersel 

**********************************************************************

*OCCUPATIONAL PA:
set more off
*Base model

foreach s in 1 2 {
local k=0
foreach year in 2000 2005  {

disp "Models for cohort=`year', sex=`s' (1=M, 2=F) , strata by age"
local k=`k'+1
xi:stcox i.intlav sesso  $etaform i.coorte i.tip_nuc i.macroarea3 if insample`year'==1 & sesso==`s' $othersel,  cluster(reg) $options
*save for the middle group:
replace opa_level=1 in `k'
replace s`s'_mort_m1_HR=(_b[_Iintlav_1]) in `k'
replace s`s'_mort_m1_se=(_se[_Iintlav_1]) in `k' 
*save for the top group:
local k=`k'+1
replace opa_level=2 in `k'
replace s`s'_mort_m1_HR=(_b[_Iintlav_2]) in `k' 
replace s`s'_mort_m1_se=(_se[_Iintlav_2]) in `k' 
est stat
matrix AIC=r(S)[1,5], r(S)[1,6]
estat phtest, d log
scalar df=rowsof(r(phtest))
matrix s`s'_mort_m1_phtest`year'=(r(phtest)[1..df,1],r(phtest)[1..df,4])\(99,r(p)\AIC)
}
}


*Health and HBs but no SEP
foreach s in 1 2 {
local k=0
foreach year in 2000 2005  {

disp "Models for cohort=`year', sex=`s' (1=M, 2=F) , strata by age"
local k=`k'+1
xi:stcox i.intlav sesso  $etaform i.coorte i.tip_nuc i.macroarea3 pcs mcs i.cat_cronicita_total i.diab_new i.BMI_newcat i.fumo if insample`year'==1 & sesso==`s' $othersel,  cluster(reg)  $options
*save for the middle group:
replace opa_level=1 in `k'
replace s`s'_mort_m2_HR=(_b[_Iintlav_1]) in `k'
replace s`s'_mort_m2_se=(_se[_Iintlav_1]) in `k' 
*save for the top group:
local k=`k'+1
replace opa_level=2 in `k'
replace s`s'_mort_m2_HR=(_b[_Iintlav_2]) in `k' 
replace s`s'_mort_m2_se=(_se[_Iintlav_2]) in `k' 
est stat
matrix AIC=r(S)[1,5], r(S)[1,6]
estat phtest, d log
scalar df=rowsof(r(phtest))
matrix s`s'_mort_m2_phtest`year'=(r(phtest)[1..df,1],r(phtest)[1..df,4])\(99,r(p)\AIC)

}
}


*Full adjustment
foreach s in 1 2 {
local k=0
foreach year in 2000 2005  {

disp "Models for cohort=`year', sex=`s' (1=M, 2=F) , strata by age"
local k=`k'+1

xi:stcox i.intlav sesso  $etaform i.coorte i.tip_nuc i.macroarea3 pcs mcs i.cat_cronicita_total i.diab_new i.BMI_newcat i.fumo i.istrsli if insample`year'==1 & sesso==`s' $othersel,  cluster(reg)  $options
*save for the middle group:
replace opa_level=1 in `k'
replace s`s'_mort_m3_HR=(_b[_Iintlav_1]) in `k'
replace s`s'_mort_m3_se=(_se[_Iintlav_1]) in `k' 
*save for the top group:
local k=`k'+1
replace opa_level=2 in `k'
replace s`s'_mort_m3_HR=(_b[_Iintlav_2]) in `k' 
replace s`s'_mort_m3_se=(_se[_Iintlav_2]) in `k' 
est stat
matrix AIC=r(S)[1,5], r(S)[1,6]
estat phtest, d log
scalar df=rowsof(r(phtest))
matrix s`s'_mort_m3_phtest`year'=(r(phtest)[1..df,1],r(phtest)[1..df,4])\(99,r(p)\AIC)

}
}

* for table S2
putexcel set "$out\exported_new_ph_full.xlsx", modify sheet(OPA)
putexcel (A1) = matrix(s1_mort_m1_phtest2000), rownames
putexcel (H1) = matrix(s1_mort_m1_phtest2005), rownames
putexcel (P1) = matrix(s2_mort_m1_phtest2000), rownames
putexcel (W1) = matrix(s2_mort_m1_phtest2005), rownames

putexcel (A15) = matrix(s1_mort_m2_phtest2000), rownames
putexcel (H15) = matrix(s1_mort_m2_phtest2005), rownames
putexcel (P15) = matrix(s2_mort_m2_phtest2000), rownames
putexcel (W15) = matrix(s2_mort_m2_phtest2005), rownames

putexcel (A40) = matrix(s1_mort_m3_phtest2000), rownames
putexcel (H40) = matrix(s1_mort_m3_phtest2005), rownames
putexcel (P40) = matrix(s2_mort_m3_phtest2000), rownames
putexcel (W40) = matrix(s2_mort_m3_phtest2005), rownames

*For Table 2
*Meta-analyse:
*men
meta set  s1_mort_m1_HR s1_mort_m1_se 
meta sum, subgroup(opa_level) eform random

meta set  s1_mort_m2_HR s1_mort_m2_se 
meta sum, subgroup(opa_level) eform random

meta set  s1_mort_m3_HR s1_mort_m3_se 
meta sum, subgroup(opa_level) eform random


*Meta-analyse:
*women
meta set  s2_mort_m1_HR s2_mort_m1_se 
meta sum, subgroup(opa_level) eform random

meta set  s2_mort_m2_HR s2_mort_m2_se 
meta sum, subgroup(opa_level) eform random

meta set  s2_mort_m3_HR s2_mort_m3_se 
meta sum, subgroup(opa_level) eform random


***************************************************************************************************************
*DOMESTIC PA:

*DOMESTIC PA:
*Base model
set more off
local k=0
local s=1
foreach year in 2000 2005  {

disp "Models for cohort=`year', sex=`s' (1=M, 2=F) , strata by age"
local k=`k'+1
xi:stcox i.intatf sesso  $etaform i.coorte i.tip_nuc i.macroarea3 if insample`year'==1 & sesso==`s' $othersel,  cluster(reg)  $options
*save for the first group:
replace dpa_level=1 in `k'
replace s`s'_mort_m11_HR=(_b[_Iintatf_1]) in `k'
replace s`s'_mort_m11_se=(_se[_Iintatf_1]) in `k' 
*save for the middle group:
local k=`k'+1
replace dpa_level=2 in `k'
replace s`s'_mort_m11_HR=(_b[_Iintatf_2]) in `k' 
replace s`s'_mort_m11_se=(_se[_Iintatf_2]) in `k' 
*save for the top group:
local k=`k'+1
replace dpa_level=3 in `k'
replace s`s'_mort_m11_HR=(_b[_Iintatf_3]) in `k' 
replace s`s'_mort_m11_se=(_se[_Iintatf_3]) in `k' 
est stat
matrix AIC=r(S)[1,5], r(S)[1,6]
estat phtest, d log
scalar df=rowsof(r(phtest))
matrix s`s'_mort_m11_phtest`year'=(r(phtest)[1..df,1],r(phtest)[1..df,4])\(99,r(p)\AIC)

}

*Health and HBs but no SEP
set more off
local k=0
local s=1
foreach year in 2000 2005  {

disp "Models for cohort=`year', sex=`s' (1=M, 2=F) , strata by age"
local k=`k'+1
xi:stcox i.intatf sesso  $etaform i.coorte i.tip_nuc i.macroarea3 pcs mcs i.cat_cronicita_total i.diab_new i.BMI_newcat i.fumo if insample`year'==1 & sesso==`s' $othersel,  cluster(reg)  $options
*save for the first group:
replace dpa_level=1 in `k'
replace s`s'_mort_m12_HR=(_b[_Iintatf_1]) in `k'
replace s`s'_mort_m12_se=(_se[_Iintatf_1]) in `k' 
*save for the middle group:
local k=`k'+1
replace dpa_level=2 in `k'
replace s`s'_mort_m12_HR=(_b[_Iintatf_2]) in `k' 
replace s`s'_mort_m12_se=(_se[_Iintatf_2]) in `k' 
*save for the top group:
local k=`k'+1
replace dpa_level=3 in `k'
replace s`s'_mort_m12_HR=(_b[_Iintatf_3]) in `k' 
replace s`s'_mort_m12_se=(_se[_Iintatf_3]) in `k' 
est stat
matrix AIC=r(S)[1,5], r(S)[1,6]
estat phtest, d log
scalar df=rowsof(r(phtest))
matrix s`s'_mort_m12_phtest`year'=(r(phtest)[1..df,1],r(phtest)[1..df,4])\(99,r(p)\AIC)

}

*Full adjustment
set more off
local k=0
local s=1
foreach year in 2000 2005  {

disp "Models for cohort=`year', sex=`s' (1=M, 2=F) , strata by age"
local k=`k'+1
xi:stcox i.intatf sesso  $etaform i.coorte i.tip_nuc i.macroarea3 pcs mcs i.cat_cronicita_total i.diab_new i.BMI_newcat i.fumo i.istrsli if insample`year'==1 & sesso==`s' $othersel,  cluster(reg)  $options
*save for the first group:
replace dpa_level=1 in `k'
replace s`s'_mort_m13_HR=(_b[_Iintatf_1]) in `k'
replace s`s'_mort_m13_se=(_se[_Iintatf_1]) in `k' 
*save for the middle group:
local k=`k'+1
replace dpa_level=2 in `k'
replace s`s'_mort_m13_HR=(_b[_Iintatf_2]) in `k' 
replace s`s'_mort_m13_se=(_se[_Iintatf_2]) in `k' 
*save for the top group:
local k=`k'+1
replace dpa_level=3 in `k'
replace s`s'_mort_m13_HR=(_b[_Iintatf_3]) in `k' 
replace s`s'_mort_m13_se=(_se[_Iintatf_3]) in `k' 
est stat
matrix AIC=r(S)[1,5], r(S)[1,6]
estat phtest, d log
scalar df=rowsof(r(phtest))
matrix s`s'_mort_m13_phtest`year'=(r(phtest)[1..df,1],r(phtest)[1..df,4])\(99,r(p)\AIC)

}

*Base model
set more off
local k=0
local s=2
foreach year in 2000 2005  {

disp "Models for cohort=`year', sex=`s' (1=M, 2=F) , strata by age"
local k=`k'+1
xi:stcox ib3.intatf sesso  $etaform i.coorte i.tip_nuc i.macroarea3 if insample`year'==1 & sesso==`s' $othersel,  cluster(reg)  $options
*save for the first group:
replace dpa_level=0 in `k'
replace s`s'_mort_m11_HR=(_b[0.intatf ]) in `k'
replace s`s'_mort_m11_se=(_se[0.intatf]) in `k' 
*save for the middle group:
local k=`k'+1
replace dpa_level=1 in `k'
replace s`s'_mort_m11_HR=(_b[1.intatf]) in `k' 
replace s`s'_mort_m11_se=(_se[1.intatf]) in `k' 
*save for the top group:
local k=`k'+1
replace dpa_level=2 in `k'
replace s`s'_mort_m11_HR=(_b[2.intatf]) in `k' 
replace s`s'_mort_m11_se=(_se[2.intatf]) in `k' 
est stat
matrix AIC=r(S)[1,5], r(S)[1,6]
estat phtest, d log
scalar df=rowsof(r(phtest))
matrix s`s'_mort_m11_phtest`year'=(r(phtest)[1..df,1],r(phtest)[1..df,4])\(99,r(p)\AIC)

}
*Health and HBs but no SEP
set more off
local k=0
local s=2
foreach year in 2000 2005  {

disp "Models for cohort=`year', sex=`s' (1=M, 2=F) , strata by age"
local k=`k'+1
xi:stcox ib3.intatf sesso  $etaform i.coorte i.tip_nuc i.macroarea3 pcs mcs i.cat_cronicita_total i.diab_new i.BMI_newcat i.fumo if insample`year'==1 & sesso==`s' $othersel,  cluster(reg)  $options
*save for the first group:
replace dpa_level=0 in `k'
replace s`s'_mort_m12_HR=(_b[0.intatf]) in `k'
replace s`s'_mort_m12_se=(_se[0.intatf]) in `k' 
*save for the middle group:
local k=`k'+1
replace dpa_level=1 in `k'
replace s`s'_mort_m12_HR=(_b[1.intatf]) in `k' 
replace s`s'_mort_m12_se=(_se[1.intatf]) in `k' 
*save for the top group:
local k=`k'+1
replace dpa_level=2 in `k'
replace s`s'_mort_m12_HR=(_b[2.intatf]) in `k' 
replace s`s'_mort_m12_se=(_se[2.intatf]) in `k' 
est stat
matrix AIC=r(S)[1,5], r(S)[1,6]
estat phtest, d log
scalar df=rowsof(r(phtest))
matrix s`s'_mort_m12_phtest`year'=(r(phtest)[1..df,1],r(phtest)[1..df,4])\(99,r(p)\AIC)
}

*Full adjustment
set more off
local k=0
local s=2
foreach year in 2000 2005  {

disp "Models for cohort=`year', sex=`s' (1=M, 2=F) , strata by age"
local k=`k'+1
xi:stcox ib3.intatf sesso  $etaform i.coorte i.tip_nuc i.macroarea3 pcs mcs i.cat_cronicita_total i.diab_new i.BMI_newcat i.fumo i.istrsli if insample`year'==1 & sesso==`s' $othersel,  cluster(reg)  $options
*save for the first group:
replace dpa_level=0 in `k'
replace s`s'_mort_m13_HR=(_b[0.intatf]) in `k'
replace s`s'_mort_m13_se=(_se[0.intatf]) in `k' 
*save for the middle group:
local k=`k'+1
replace dpa_level=1 in `k'
replace s`s'_mort_m13_HR=(_b[1.intatf]) in `k' 
replace s`s'_mort_m13_se=(_se[1.intatf]) in `k' 
*save for the top group:
local k=`k'+1
replace dpa_level=2 in `k'
replace s`s'_mort_m13_HR=(_b[2.intatf]) in `k' 
replace s`s'_mort_m13_se=(_se[2.intatf]) in `k' 
est stat
matrix AIC=r(S)[1,5], r(S)[1,6]
estat phtest, d log
scalar df=rowsof(r(phtest))
matrix s`s'_mort_m13_phtest`year'=(r(phtest)[1..df,1],r(phtest)[1..df,4])\(99,r(p)\AIC)

}

* For table S2
putexcel set "$out\exported_new_ph_full.xlsx", modify sheet(DPA)
putexcel (A1) = matrix(s1_mort_m11_phtest2000), rownames
putexcel (H1) = matrix(s1_mort_m11_phtest2005), rownames
putexcel (P1) = matrix(s2_mort_m11_phtest2000), rownames
putexcel (W1) = matrix(s2_mort_m11_phtest2005), rownames

putexcel (A16) = matrix(s1_mort_m12_phtest2000), rownames
putexcel (H16) = matrix(s1_mort_m12_phtest2005), rownames
putexcel (P16) = matrix(s2_mort_m12_phtest2000), rownames
putexcel (W16) = matrix(s2_mort_m12_phtest2005), rownames

putexcel (A42) = matrix(s1_mort_m13_phtest2000), rownames
putexcel (H42) = matrix(s1_mort_m13_phtest2005), rownames
putexcel (P42) = matrix(s2_mort_m13_phtest2000), rownames
putexcel (W42) = matrix(s2_mort_m13_phtest2005), rownames

*For Table 2
*Meta-analyse:
*men
meta set  s1_mort_m11_HR s1_mort_m11_se 
meta sum, subgroup(dpa_level) eform random

meta set  s1_mort_m12_HR s1_mort_m12_se 
meta sum, subgroup(dpa_level) eform random

meta set  s1_mort_m13_HR s1_mort_m13_se 
meta sum, subgroup(dpa_level) eform random

*women
meta set  s2_mort_m11_HR s2_mort_m11_se 
meta sum, subgroup(dpa_level) eform random

meta set  s2_mort_m12_HR s2_mort_m12_se 
meta sum, subgroup(dpa_level) eform random

meta set  s2_mort_m13_HR s2_mort_m13_se 
meta sum, subgroup(dpa_level) eform random


************************************************************************************************************************

*LEISURE-TIME PA:

*Base model
set more off
foreach s in 1 2 {
local k=0
foreach year in 2000 2005  {

disp "Models for cohort=`year', sex=`s' (1=M, 2=F) , strata by age"
local k=`k'+1
xi:stcox i.LTPA_total_4group sesso  $etaform i.coorte i.tip_nuc i.macroarea3 if insample`year'==1 & sesso==`s' $othersel,  cluster(reg)  $options
*save for the first group:
replace ltpa_level=1 in `k'
replace s`s'_mort_m21_HR=(_b[_ILTPA_tota_1]) in `k'
replace s`s'_mort_m21_se=(_se[_ILTPA_tota_1]) in `k' 
*save for the middle group:
local k=`k'+1
replace ltpa_level=2 in `k'
replace s`s'_mort_m21_HR=(_b[_ILTPA_tota_2]) in `k'
replace s`s'_mort_m21_se=(_se[_ILTPA_tota_2]) in `k' 
*save for the top group:
local k=`k'+1
replace ltpa_level=3 in `k'
replace s`s'_mort_m21_HR=(_b[_ILTPA_tota_3]) in `k' 
replace s`s'_mort_m21_se=(_se[_ILTPA_tota_3]) in `k' 
est stat
matrix AIC=r(S)[1,5], r(S)[1,6]
estat phtest, d log
scalar df=rowsof(r(phtest))
matrix s`s'_mort_m21_phtest`year'=(r(phtest)[1..df,1],r(phtest)[1..df,4])\(99,r(p)\AIC)

}
}
*Health and HBs but no SEP
set more off
foreach s in 1 2 {
local k=0
foreach year in 2000 2005  {

disp "Models for cohort=`year', sex=`s' (1=M, 2=F) , strata by age"
local k=`k'+1
xi:stcox i.LTPA_total_4group sesso  $etaform i.coorte i.tip_nuc i.macroarea3 pcs mcs i.cat_cronicita_total i.diab_new i.BMI_newcat i.fumo if insample`year'==1 & sesso==`s' $othersel,  cluster(reg)  $options
*save for the first group:
replace ltpa_level=1 in `k'
replace s`s'_mort_m22_HR=(_b[_ILTPA_tota_1]) in `k'
replace s`s'_mort_m22_se=(_se[_ILTPA_tota_1]) in `k' 
*save for the middle group:
local k=`k'+1
replace ltpa_level=2 in `k'
replace s`s'_mort_m22_HR=(_b[_ILTPA_tota_2]) in `k'
replace s`s'_mort_m22_se=(_se[_ILTPA_tota_2]) in `k' 
*save for the top group:
local k=`k'+1
replace ltpa_level=3 in `k'
replace s`s'_mort_m22_HR=(_b[_ILTPA_tota_3]) in `k' 
replace s`s'_mort_m22_se=(_se[_ILTPA_tota_3]) in `k' 
est stat
matrix AIC=r(S)[1,5], r(S)[1,6]
estat phtest, d log
scalar df=rowsof(r(phtest))
matrix s`s'_mort_m22_phtest`year'=(r(phtest)[1..df,1],r(phtest)[1..df,4])\(99,r(p)\AIC)

}
}

*Full adjustment
set more off
foreach s in 1 2 {
local k=0
foreach year in 2000 2005  {

disp "Models for cohort=`year', sex=`s' (1=M, 2=F) , strata by age"
local k=`k'+1
xi:stcox i.LTPA_total_4group sesso  $etaform i.coorte i.tip_nuc i.macroarea3 pcs mcs i.cat_cronicita_total i.diab_new i.BMI_newcat i.fumo i.istrsli if insample`year'==1 & sesso==`s' $othersel,  cluster(reg)  $options
*save for the first group:
replace ltpa_level=1 in `k'
replace s`s'_mort_m23_HR=(_b[_ILTPA_tota_1]) in `k'
replace s`s'_mort_m23_se=(_se[_ILTPA_tota_1]) in `k' 
*save for the middle group:
local k=`k'+1
replace ltpa_level=2 in `k'
replace s`s'_mort_m23_HR=(_b[_ILTPA_tota_2]) in `k'
replace s`s'_mort_m23_se=(_se[_ILTPA_tota_2]) in `k' 
*save for the top group:
local k=`k'+1
replace ltpa_level=3 in `k'
replace s`s'_mort_m23_HR=(_b[_ILTPA_tota_3]) in `k' 
replace s`s'_mort_m23_se=(_se[_ILTPA_tota_3]) in `k'  
est stat
matrix AIC=r(S)[1,5], r(S)[1,6]
estat phtest, d log
scalar df=rowsof(r(phtest))
matrix s`s'_mort_m23_phtest`year'=(r(phtest)[1..df,1],r(phtest)[1..df,4])\(99,r(p)\AIC)

}
}

* For table S2
putexcel set "$out\exported_new_ph_full.xlsx", modify sheet(LTPA)
putexcel (A1) = matrix(s1_mort_m21_phtest2000), rownames
putexcel (H1) = matrix(s1_mort_m21_phtest2005), rownames
putexcel (P1) = matrix(s2_mort_m21_phtest2000), rownames
putexcel (W1) = matrix(s2_mort_m21_phtest2005), rownames

putexcel (A16) = matrix(s1_mort_m22_phtest2000), rownames
putexcel (H16) = matrix(s1_mort_m22_phtest2005), rownames
putexcel (P16) = matrix(s2_mort_m22_phtest2000), rownames
putexcel (W16) = matrix(s2_mort_m22_phtest2005), rownames

putexcel (A42) = matrix(s1_mort_m23_phtest2000), rownames
putexcel (H42) = matrix(s1_mort_m23_phtest2005), rownames
putexcel (P42) = matrix(s2_mort_m23_phtest2000), rownames
putexcel (W42) = matrix(s2_mort_m23_phtest2005), rownames

*For Table 2
*Meta-analyse:
*men
meta set  s1_mort_m21_HR s1_mort_m21_se
meta sum, subgroup(ltpa_level) eform random

meta set  s1_mort_m22_HR s1_mort_m22_se
meta sum, subgroup(ltpa_level) eform random

meta set  s1_mort_m23_HR s1_mort_m23_se
meta sum, subgroup(ltpa_level) eform random

*women
meta set  s2_mort_m21_HR s2_mort_m21_se 
meta sum, subgroup(ltpa_level) eform random

meta set  s2_mort_m22_HR s2_mort_m22_se 
meta sum, subgroup(ltpa_level) eform random

meta set  s2_mort_m23_HR s2_mort_m23_se 
meta sum, subgroup(ltpa_level) eform random


************************************************************************************************************************
*All activity types together:
set more off
local k=0
local s=1
foreach year in 2000 2005  {

disp "Models for cohort=`year', sex=`s' (1=M, 2=F) , strata by age"

local k=`k'+1
xi:stcox i.intlav ib0.intatf i.LTPA_total_4group sesso  $etaform i.coorte i.tip_nuc i.macroarea3 pcs mcs i.cat_cronicita_total i.diab_new i.BMI_newcat i.fumo i.istrsli if insample`year'==1 & sesso==`s' $othersel,  cluster(reg)  $options

*save for the first group:
replace opa_level=1 in `k'
replace s`s'_mort_m4_HR=(_b[_Iintlav_1]) in `k'
replace s`s'_mort_m4_se=(_se[_Iintlav_1]) in `k' 
replace dpa_level=1 in `k'
replace s`s'_mort_m14_HR=(_b[1.intatf]) in `k'
replace s`s'_mort_m14_se=(_se[1.intatf]) in `k'
replace ltpa_level=1 in `k'
replace s`s'_mort_m24_HR=(_b[_ILTPA_tota_1]) in `k'
replace s`s'_mort_m24_se=(_se[_ILTPA_tota_1]) in `k'
*save for the middle group:
local k=`k'+1 
replace opa_level=2 in `k'
replace s`s'_mort_m4_HR=(_b[_Iintlav_2]) in `k'
replace s`s'_mort_m4_se=(_se[_Iintlav_2]) in `k' 
replace dpa_level=2 in `k'
replace s`s'_mort_m14_HR=(_b[2.intatf]) in `k'
replace s`s'_mort_m14_se=(_se[2.intatf]) in `k'
replace ltpa_level=2 in `k'
replace s`s'_mort_m24_HR=(_b[_ILTPA_tota_2]) in `k'
replace s`s'_mort_m24_se=(_se[_ILTPA_tota_2]) in `k'
*save for the top group:
local k=`k'+1 
replace dpa_level=3 in `k'
replace s`s'_mort_m14_HR=(_b[3.intatf]) in `k'
replace s`s'_mort_m14_se=(_se[3.intatf]) in `k'
replace ltpa_level=3 in `k'
replace s`s'_mort_m24_HR=(_b[_ILTPA_tota_3]) in `k'
replace s`s'_mort_m24_se=(_se[_ILTPA_tota_3]) in `k'
est stat
matrix AIC=r(S)[1,5], r(S)[1,6]
estat phtest, d log
scalar df=rowsof(r(phtest))
matrix s`s'_mort_m0124_phtest`year'=(r(phtest)[1..df,1],r(phtest)[1..df,4])\(99,r(p)\AIC)

}

*All activity types together:
set more off
local k=0
local s=2
foreach year in 2000 2005  {

disp "Models for cohort=`year', sex=`s' (1=M, 2=F) , strata by age"
local k=`k'+1
xi:stcox i.intlav ib3.intatf i.LTPA_total_4group sesso  $etaform i.coorte i.tip_nuc i.macroarea3 pcs mcs i.cat_cronicita_total i.diab_new i.BMI_newcat i.fumo i.istrsli if insample`year'==1 & sesso==`s' $othersel,  cluster(reg)  $options
*save for the first group:
replace opa_level=1 in `k'
replace s`s'_mort_m4_HR=(_b[_Iintlav_1]) in `k'
replace s`s'_mort_m4_se=(_se[_Iintlav_1]) in `k' 
replace dpa_level=0 in `k'
replace s`s'_mort_m14_HR=(_b[0.intatf]) in `k'
replace s`s'_mort_m14_se=(_se[0.intatf]) in `k'
replace ltpa_level=1 in `k'
replace s`s'_mort_m24_HR=(_b[_ILTPA_tota_1]) in `k'
replace s`s'_mort_m24_se=(_se[_ILTPA_tota_1]) in `k'
*save for the middle group:
local k=`k'+1 
replace opa_level=2 in `k'
replace s`s'_mort_m4_HR=(_b[_Iintlav_2]) in `k'
replace s`s'_mort_m4_se=(_se[_Iintlav_2]) in `k' 
replace dpa_level=1 in `k'
replace s`s'_mort_m14_HR=(_b[1.intatf]) in `k'
replace s`s'_mort_m14_se=(_se[1.intatf]) in `k'
replace ltpa_level=2 in `k'
replace s`s'_mort_m24_HR=(_b[_ILTPA_tota_2]) in `k'
replace s`s'_mort_m24_se=(_se[_ILTPA_tota_2]) in `k'
*save for the top group:
local k=`k'+1 
replace dpa_level=2 in `k'
replace s`s'_mort_m14_HR=(_b[2.intatf]) in `k'
replace s`s'_mort_m14_se=(_se[2.intatf]) in `k'
replace ltpa_level=3 in `k'
replace s`s'_mort_m24_HR=(_b[_ILTPA_tota_3]) in `k'
replace s`s'_mort_m24_se=(_se[_ILTPA_tota_3]) in `k'
est stat
matrix AIC=r(S)[1,5], r(S)[1,6]
estat phtest, d log
scalar df=rowsof(r(phtest))
matrix s`s'_mort_m0124_phtest`year'=(r(phtest)[1..df,1],r(phtest)[1..df,4])\(99,r(p)\AIC)

}

* For table S2
putexcel set "$out\exported_new_ph_full.xlsx", modify sheet(all)
putexcel (A1) = matrix(s1_mort_m0124_phtest2000), rownames
putexcel (H1) = matrix(s1_mort_m0124_phtest2005), rownames
putexcel (P1) = matrix(s2_mort_m0124_phtest2000), rownames
putexcel (W1) = matrix(s2_mort_m0124_phtest2005), rownames

*For Table 2
*Meta-analyse:
*men
meta set  s1_mort_m4_HR s1_mort_m4_se 
meta sum, subgroup(opa_level) eform random

meta set  s1_mort_m14_HR s1_mort_m14_se 
meta sum, subgroup(dpa_level) eform random

meta set  s1_mort_m24_HR s1_mort_m24_se 
meta sum, subgroup(ltpa_level) eform random


*Meta-analyse:
*women
meta set  s2_mort_m4_HR s2_mort_m4_se 
meta sum, subgroup(opa_level) eform random

meta set  s2_mort_m14_HR s2_mort_m14_se 
meta sum, subgroup(dpa_level) eform random

meta set  s2_mort_m24_HR s2_mort_m24_se 
meta sum, subgroup(ltpa_level) eform random

log close


use "$out\OPA_appended_for_analysis.dta", clear

log using "$logp\CHD_main_nosplitfup.smcl"

keep if insample2000==1 | insample2005==1
set more off

*Essential prep:
*RECODE ALL EXPOSURES SO THAT CATEGORIES START AT THE SAME VALUE. Odd one out is intlav
tab intlav, nol
tab intlav
replace intlav=intlav-1
tab intlav, nol
*Empty variables:
gen opa_level=.
gen dpa_level=.
gen ltpa_level=.

foreach model in m1 m2 m3 m4 m11 m12 m13 m14 m21 m22 m23 m24 {
foreach fig in HR se p {

gen s1_chd_`model'_`fig'=.
gen s2_chd_`model'_`fig'=.
}
}


*************************************************************************
*OUTCOME: CHD EVENTS (DEATH OR HOSPITALIZATION)
stset dt_endfu_CHD, failure(outcome_CHD==1) origin(dt_int) id(key) scale(365.25)

* strata option for eta
global options strata(i.etacl3)
* functional form for eta
global etaform eta
* other selections
global othersel 

***********************************************************************

*OCCUPATIONAL PA:
set more off
*Base model

foreach s in 1 2 {
local k=0
foreach year in 2000 2005  {

disp "Models for cohort=`year', sex=`s' (1=M, 2=F) , strata by age"
local k=`k'+1
xi:stcox i.intlav sesso  $etaform i.coorte i.tip_nuc i.macroarea3 if insample`year'==1 & sesso==`s' $othersel,  cluster(reg)  $options
*save for the middle group:
replace opa_level=1 in `k'
replace s`s'_chd_m1_HR=(_b[_Iintlav_1]) in `k'
replace s`s'_chd_m1_se=(_se[_Iintlav_1]) in `k' 
*save for the top group:
local k=`k'+1
replace opa_level=2 in `k'
replace s`s'_chd_m1_HR=(_b[_Iintlav_2]) in `k' 
replace s`s'_chd_m1_se=(_se[_Iintlav_2]) in `k' 
est stat
matrix AIC=r(S)[1,5], r(S)[1,6]
estat phtest, d log
scalar df=rowsof(r(phtest))
matrix s`s'_chd_m1_phtest`year'=(r(phtest)[1..df,1],r(phtest)[1..df,4])\(99,r(p)\AIC)
}
}


*Health and HBs but no SEP
foreach s in 1 2 {
local k=0
foreach year in 2000 2005  {

disp "Models for cohort=`year', sex=`s' (1=M, 2=F) , strata by age"
local k=`k'+1
xi:stcox i.intlav sesso  $etaform i.coorte i.tip_nuc i.macroarea3 pcs mcs i.cat_cronicita_total i.diab_new i.BMI_newcat i.fumo if insample`year'==1 & sesso==`s' $othersel,  cluster(reg)  $options
*save for the middle group:
replace opa_level=1 in `k'
replace s`s'_chd_m2_HR=(_b[_Iintlav_1]) in `k'
replace s`s'_chd_m2_se=(_se[_Iintlav_1]) in `k' 
*save for the top group:
local k=`k'+1
replace opa_level=2 in `k'
replace s`s'_chd_m2_HR=(_b[_Iintlav_2]) in `k' 
replace s`s'_chd_m2_se=(_se[_Iintlav_2]) in `k' 
est stat
matrix AIC=r(S)[1,5], r(S)[1,6]
estat phtest, d log
scalar df=rowsof(r(phtest))
matrix s`s'_chd_m2_phtest`year'=(r(phtest)[1..df,1],r(phtest)[1..df,4])\(99,r(p)\AIC)

}
}


*Full adjustment
foreach s in 1 2 {
local k=0
foreach year in 2000 2005  {

disp "Models for cohort=`year', sex=`s' (1=M, 2=F) , strata by age"
local k=`k'+1

xi:stcox i.intlav sesso  $etaform i.coorte i.tip_nuc i.macroarea3 pcs mcs i.cat_cronicita_total i.diab_new i.BMI_newcat i.fumo i.istrsli if insample`year'==1 & sesso==`s' $othersel,  cluster(reg)  $options
*save for the middle group:
replace opa_level=1 in `k'
replace s`s'_chd_m3_HR=(_b[_Iintlav_1]) in `k'
replace s`s'_chd_m3_se=(_se[_Iintlav_1]) in `k' 
*save for the top group:
local k=`k'+1
replace opa_level=2 in `k'
replace s`s'_chd_m3_HR=(_b[_Iintlav_2]) in `k' 
replace s`s'_chd_m3_se=(_se[_Iintlav_2]) in `k' 
est stat
matrix AIC=r(S)[1,5], r(S)[1,6]
estat phtest, d log
scalar df=rowsof(r(phtest))
matrix s`s'_chd_m3_phtest`year'=(r(phtest)[1..df,1],r(phtest)[1..df,4])\(99,r(p)\AIC)

}
}

* Fort table S3
putexcel set "$out\exported_new_ph_full.xlsx", modify sheet(OPA_chd)
putexcel (A1) = matrix(s1_chd_m1_phtest2000), rownames
putexcel (H1) = matrix(s1_chd_m1_phtest2005), rownames
putexcel (P1) = matrix(s2_chd_m1_phtest2000), rownames
putexcel (W1) = matrix(s2_chd_m1_phtest2005), rownames

putexcel (A15) = matrix(s1_chd_m2_phtest2000), rownames
putexcel (H15) = matrix(s1_chd_m2_phtest2005), rownames
putexcel (P15) = matrix(s2_chd_m2_phtest2000), rownames
putexcel (W15) = matrix(s2_chd_m2_phtest2005), rownames

putexcel (A40) = matrix(s1_chd_m3_phtest2000), rownames
putexcel (H40) = matrix(s1_chd_m3_phtest2005), rownames
putexcel (P40) = matrix(s2_chd_m3_phtest2000), rownames
putexcel (W40) = matrix(s2_chd_m3_phtest2005), rownames


*For Table 3
*meta-analyse:
*men
meta set  s1_chd_m1_HR s1_chd_m1_se 
meta sum, subgroup(opa_level) eform random

meta set  s1_chd_m2_HR s1_chd_m2_se 
meta sum, subgroup(opa_level) eform random

meta set  s1_chd_m3_HR s1_chd_m3_se 
meta sum, subgroup(opa_level) eform random


*meta-analyse:
*women
meta set  s2_chd_m1_HR s2_chd_m1_se
meta sum, subgroup(opa_level) eform random

meta set  s2_chd_m2_HR s2_chd_m2_se 
meta sum, subgroup(opa_level) eform random

meta set  s2_chd_m3_HR s2_chd_m3_se 
meta sum, subgroup(opa_level) eform random


****************************************************************************************************************
*DOMESTIC PA:

*DOMESTIC PA:
*Base model
set more off
local k=0
local s=1
foreach year in 2000 2005  {

disp "Models for cohort=`year', sex=`s' (1=M, 2=F) , strata by age"
local k=`k'+1
xi:stcox i.intatf sesso  $etaform i.coorte i.tip_nuc i.macroarea3 if insample`year'==1 & sesso==`s' $othersel,  cluster(reg)  $options
*save for the first group:
replace dpa_level=1 in `k'
replace s`s'_chd_m11_HR=(_b[_Iintatf_1]) in `k'
replace s`s'_chd_m11_se=(_se[_Iintatf_1]) in `k' 
*save for the middle group:
local k=`k'+1
replace dpa_level=2 in `k'
replace s`s'_chd_m11_HR=(_b[_Iintatf_2]) in `k' 
replace s`s'_chd_m11_se=(_se[_Iintatf_2]) in `k' 
*save for the top group:
local k=`k'+1
replace dpa_level=3 in `k'
replace s`s'_chd_m11_HR=(_b[_Iintatf_3]) in `k' 
replace s`s'_chd_m11_se=(_se[_Iintatf_3]) in `k' 
est stat
matrix AIC=r(S)[1,5], r(S)[1,6]
estat phtest, d log
scalar df=rowsof(r(phtest))
matrix s`s'_chd_m11_phtest`year'=(r(phtest)[1..df,1],r(phtest)[1..df,4])\(99,r(p)\AIC)

}

*Health and HBs but no SEP
set more off
local k=0
local s=1
foreach year in 2000 2005  {

disp "Models for cohort=`year', sex=`s' (1=M, 2=F) , strata by age"
local k=`k'+1
xi:stcox i.intatf sesso  $etaform i.coorte i.tip_nuc i.macroarea3 pcs mcs i.cat_cronicita_total i.diab_new i.BMI_newcat i.fumo if insample`year'==1 & sesso==`s' $othersel,  cluster(reg)  $options
*save for the first group:
replace dpa_level=1 in `k'
replace s`s'_chd_m12_HR=(_b[_Iintatf_1]) in `k'
replace s`s'_chd_m12_se=(_se[_Iintatf_1]) in `k' 
*save for the middle group:
local k=`k'+1
replace dpa_level=2 in `k'
replace s`s'_chd_m12_HR=(_b[_Iintatf_2]) in `k' 
replace s`s'_chd_m12_se=(_se[_Iintatf_2]) in `k' 
*save for the top group:
local k=`k'+1
replace dpa_level=3 in `k'
replace s`s'_chd_m12_HR=(_b[_Iintatf_3]) in `k' 
replace s`s'_chd_m12_se=(_se[_Iintatf_3]) in `k' 
est stat
matrix AIC=r(S)[1,5], r(S)[1,6]
estat phtest, d log
scalar df=rowsof(r(phtest))
matrix s`s'_chd_m12_phtest`year'=(r(phtest)[1..df,1],r(phtest)[1..df,4])\(99,r(p)\AIC)

}

*Full adjustment
set more off
local k=0
local s=1
foreach year in 2000 2005  {

disp "Models for cohort=`year', sex=`s' (1=M, 2=F) , strata by age"
local k=`k'+1
xi:stcox i.intatf sesso  $etaform i.coorte i.tip_nuc i.macroarea3 pcs mcs i.cat_cronicita_total i.diab_new i.BMI_newcat i.fumo i.istrsli if insample`year'==1 & sesso==`s' $othersel,  cluster(reg)  $options
*save for the first group:
replace dpa_level=1 in `k'
replace s`s'_chd_m13_HR=(_b[_Iintatf_1]) in `k'
replace s`s'_chd_m13_se=(_se[_Iintatf_1]) in `k' 
*save for the middle group:
local k=`k'+1
replace dpa_level=2 in `k'
replace s`s'_chd_m13_HR=(_b[_Iintatf_2]) in `k' 
replace s`s'_chd_m13_se=(_se[_Iintatf_2]) in `k' 
*save for the top group:
local k=`k'+1
replace dpa_level=3 in `k'
replace s`s'_chd_m13_HR=(_b[_Iintatf_3]) in `k' 
replace s`s'_chd_m13_se=(_se[_Iintatf_3]) in `k' 
est stat
matrix AIC=r(S)[1,5], r(S)[1,6]
estat phtest, d log
scalar df=rowsof(r(phtest))
matrix s`s'_chd_m13_phtest`year'=(r(phtest)[1..df,1],r(phtest)[1..df,4])\(99,r(p)\AIC)

}

*Base model
set more off
local k=0
local s=2
foreach year in 2000 2005  {

disp "Models for cohort=`year', sex=`s' (1=M, 2=F) , strata by age"
local k=`k'+1
xi:stcox ib3.intatf sesso  $etaform i.coorte i.tip_nuc i.macroarea3 if insample`year'==1 & sesso==`s' $othersel,  cluster(reg)  $options
*save for the first group:
replace dpa_level=0 in `k'
replace s`s'_chd_m11_HR=(_b[0.intatf ]) in `k'
replace s`s'_chd_m11_se=(_se[0.intatf]) in `k' 
*save for the middle group:
local k=`k'+1
replace dpa_level=1 in `k'
replace s`s'_chd_m11_HR=(_b[1.intatf]) in `k' 
replace s`s'_chd_m11_se=(_se[1.intatf]) in `k' 
*save for the top group:
local k=`k'+1
replace dpa_level=2 in `k'
replace s`s'_chd_m11_HR=(_b[2.intatf]) in `k' 
replace s`s'_chd_m11_se=(_se[2.intatf]) in `k' 
est stat
matrix AIC=r(S)[1,5], r(S)[1,6]
estat phtest, d log
scalar df=rowsof(r(phtest))
matrix s`s'_chd_m11_phtest`year'=(r(phtest)[1..df,1],r(phtest)[1..df,4])\(99,r(p)\AIC)

}
*Health and HBs but no SEP
set more off
local k=0
local s=2
foreach year in 2000 2005  {

disp "Models for cohort=`year', sex=`s' (1=M, 2=F) , strata by age"
local k=`k'+1
xi:stcox ib3.intatf sesso  $etaform i.coorte i.tip_nuc i.macroarea3 pcs mcs i.cat_cronicita_total i.diab_new i.BMI_newcat i.fumo if insample`year'==1 & sesso==`s' $othersel,  cluster(reg)  $options
*save for the first group:
replace dpa_level=0 in `k'
replace s`s'_chd_m12_HR=(_b[0.intatf]) in `k'
replace s`s'_chd_m12_se=(_se[0.intatf]) in `k' 
*save for the middle group:
local k=`k'+1
replace dpa_level=1 in `k'
replace s`s'_chd_m12_HR=(_b[1.intatf]) in `k' 
replace s`s'_chd_m12_se=(_se[1.intatf]) in `k' 
*save for the top group:
local k=`k'+1
replace dpa_level=2 in `k'
replace s`s'_chd_m12_HR=(_b[2.intatf]) in `k' 
replace s`s'_chd_m12_se=(_se[2.intatf]) in `k' 
est stat
matrix AIC=r(S)[1,5], r(S)[1,6]
estat phtest, d log
scalar df=rowsof(r(phtest))
matrix s`s'_chd_m12_phtest`year'=(r(phtest)[1..df,1],r(phtest)[1..df,4])\(99,r(p)\AIC)
}

*Full adjustment
set more off
local k=0
local s=2
foreach year in 2000 2005  {

disp "Models for cohort=`year', sex=`s' (1=M, 2=F) , strata by age"
local k=`k'+1
xi:stcox ib3.intatf sesso  $etaform i.coorte i.tip_nuc i.macroarea3 pcs mcs i.cat_cronicita_total i.diab_new i.BMI_newcat i.fumo i.istrsli if insample`year'==1 & sesso==`s' $othersel,  cluster(reg)  $options
*save for the first group:
replace dpa_level=0 in `k'
replace s`s'_chd_m13_HR=(_b[0.intatf]) in `k'
replace s`s'_chd_m13_se=(_se[0.intatf]) in `k' 
*save for the middle group:
local k=`k'+1
replace dpa_level=1 in `k'
replace s`s'_chd_m13_HR=(_b[1.intatf]) in `k' 
replace s`s'_chd_m13_se=(_se[1.intatf]) in `k' 
*save for the top group:
local k=`k'+1
replace dpa_level=2 in `k'
replace s`s'_chd_m13_HR=(_b[2.intatf]) in `k' 
replace s`s'_chd_m13_se=(_se[2.intatf]) in `k' 
est stat
matrix AIC=r(S)[1,5], r(S)[1,6]
estat phtest, d log
scalar df=rowsof(r(phtest))
matrix s`s'_chd_m13_phtest`year'=(r(phtest)[1..df,1],r(phtest)[1..df,4])\(99,r(p)\AIC)

}

* For table S3
putexcel set "$out\exported_new_ph_full.xlsx", modify sheet(DPA_chd)
putexcel (A1) = matrix(s1_chd_m11_phtest2000), rownames
putexcel (H1) = matrix(s1_chd_m11_phtest2005), rownames
putexcel (P1) = matrix(s2_chd_m11_phtest2000), rownames
putexcel (W1) = matrix(s2_chd_m11_phtest2005), rownames

putexcel (A16) = matrix(s1_chd_m12_phtest2000), rownames
putexcel (H16) = matrix(s1_chd_m12_phtest2005), rownames
putexcel (P16) = matrix(s2_chd_m12_phtest2000), rownames
putexcel (W16) = matrix(s2_chd_m12_phtest2005), rownames

putexcel (A42) = matrix(s1_chd_m13_phtest2000), rownames
putexcel (H42) = matrix(s1_chd_m13_phtest2005), rownames
putexcel (P42) = matrix(s2_chd_m13_phtest2000), rownames
putexcel (W42) = matrix(s2_chd_m13_phtest2005), rownames

*For Table 3
*meta-analyse:
*men
meta set  s1_chd_m11_HR s1_chd_m11_se 
meta sum, subgroup(dpa_level) eform random

meta set  s1_chd_m12_HR s1_chd_m12_se 
meta sum, subgroup(dpa_level) eform random

meta set  s1_chd_m13_HR s1_chd_m13_se 
meta sum, subgroup(dpa_level) eform random

*women
meta set  s2_chd_m11_HR s2_chd_m11_se 
meta sum, subgroup(dpa_level) eform random

meta set  s2_chd_m12_HR s2_chd_m12_se 
meta sum, subgroup(dpa_level) eform random

meta set  s2_chd_m13_HR s2_chd_m13_se 
meta sum, subgroup(dpa_level) eform random


************************************************************************************************************************

*LEISURE-TIME PA:

*Base model
set more off
foreach s in 1 2 {
local k=0
foreach year in 2000 2005  {

disp "Models for cohort=`year', sex=`s' (1=M, 2=F) , strata by age"
local k=`k'+1
xi:stcox i.LTPA_total_4group sesso  $etaform i.coorte i.tip_nuc i.macroarea3 if insample`year'==1 & sesso==`s' $othersel,  cluster(reg)  $options
*save for the first group:
replace ltpa_level=1 in `k'
replace s`s'_chd_m21_HR=(_b[_ILTPA_tota_1]) in `k'
replace s`s'_chd_m21_se=(_se[_ILTPA_tota_1]) in `k' 
*save for the middle group:
local k=`k'+1
replace ltpa_level=2 in `k'
replace s`s'_chd_m21_HR=(_b[_ILTPA_tota_2]) in `k'
replace s`s'_chd_m21_se=(_se[_ILTPA_tota_2]) in `k' 
*save for the top group:
local k=`k'+1
replace ltpa_level=3 in `k'
replace s`s'_chd_m21_HR=(_b[_ILTPA_tota_3]) in `k' 
replace s`s'_chd_m21_se=(_se[_ILTPA_tota_3]) in `k' 
est stat
matrix AIC=r(S)[1,5], r(S)[1,6]
estat phtest, d log
scalar df=rowsof(r(phtest))
matrix s`s'_chd_m21_phtest`year'=(r(phtest)[1..df,1],r(phtest)[1..df,4])\(99,r(p)\AIC)

}
}


*Health and HBs but no SEP
set more off
foreach s in 1 2 {
local k=0
foreach year in 2000 2005  {

disp "Models for cohort=`year', sex=`s' (1=M, 2=F) , strata by age"
local k=`k'+1
xi:stcox i.LTPA_total_4group sesso  $etaform i.coorte i.tip_nuc i.macroarea3 pcs mcs i.cat_cronicita_total i.diab_new i.BMI_newcat i.fumo if insample`year'==1 & sesso==`s' $othersel,  cluster(reg)  $options
*save for the first group:
replace ltpa_level=1 in `k'
replace s`s'_chd_m22_HR=(_b[_ILTPA_tota_1]) in `k'
replace s`s'_chd_m22_se=(_se[_ILTPA_tota_1]) in `k' 
*save for the middle group:
local k=`k'+1
replace ltpa_level=2 in `k'
replace s`s'_chd_m22_HR=(_b[_ILTPA_tota_2]) in `k'
replace s`s'_chd_m22_se=(_se[_ILTPA_tota_2]) in `k' 
*save for the top group:
local k=`k'+1
replace ltpa_level=3 in `k'
replace s`s'_chd_m22_HR=(_b[_ILTPA_tota_3]) in `k' 
replace s`s'_chd_m22_se=(_se[_ILTPA_tota_3]) in `k' 
est stat
matrix AIC=r(S)[1,5], r(S)[1,6]
estat phtest, d log
scalar df=rowsof(r(phtest))
matrix s`s'_chd_m22_phtest`year'=(r(phtest)[1..df,1],r(phtest)[1..df,4])\(99,r(p)\AIC)

}
}

*Full adjustment
set more off
foreach s in 1 2 {
local k=0
foreach year in 2000 2005  {

disp "Models for cohort=`year', sex=`s' (1=M, 2=F) , strata by age"
local k=`k'+1
xi:stcox i.LTPA_total_4group sesso  $etaform i.coorte i.tip_nuc i.macroarea3 pcs mcs i.cat_cronicita_total i.diab_new i.BMI_newcat i.fumo i.istrsli if insample`year'==1 & sesso==`s' $othersel,  cluster(reg)  $options
*save for the first group:
replace ltpa_level=1 in `k'
replace s`s'_chd_m23_HR=(_b[_ILTPA_tota_1]) in `k'
replace s`s'_chd_m23_se=(_se[_ILTPA_tota_1]) in `k' 
*save for the middle group:
local k=`k'+1
replace ltpa_level=2 in `k'
replace s`s'_chd_m23_HR=(_b[_ILTPA_tota_2]) in `k'
replace s`s'_chd_m23_se=(_se[_ILTPA_tota_2]) in `k' 
*save for the top group:
local k=`k'+1
replace ltpa_level=3 in `k'
replace s`s'_chd_m23_HR=(_b[_ILTPA_tota_3]) in `k' 
replace s`s'_chd_m23_se=(_se[_ILTPA_tota_3]) in `k'  
est stat
matrix AIC=r(S)[1,5], r(S)[1,6]
estat phtest, d log
scalar df=rowsof(r(phtest))
matrix s`s'_chd_m23_phtest`year'=(r(phtest)[1..df,1],r(phtest)[1..df,4])\(99,r(p)\AIC)

}
}

* For table S3
putexcel set "$out\exported_new_ph_full.xlsx", modify sheet(LTPA_chd)
putexcel (A1) = matrix(s1_chd_m21_phtest2000), rownames
putexcel (H1) = matrix(s1_chd_m21_phtest2005), rownames
putexcel (P1) = matrix(s2_chd_m21_phtest2000), rownames
putexcel (W1) = matrix(s2_chd_m21_phtest2005), rownames

putexcel (A16) = matrix(s1_chd_m22_phtest2000), rownames
putexcel (H16) = matrix(s1_chd_m22_phtest2005), rownames
putexcel (P16) = matrix(s2_chd_m22_phtest2000), rownames
putexcel (W16) = matrix(s2_chd_m22_phtest2005), rownames

putexcel (A42) = matrix(s1_chd_m23_phtest2000), rownames
putexcel (H42) = matrix(s1_chd_m23_phtest2005), rownames
putexcel (P42) = matrix(s2_chd_m23_phtest2000), rownames
putexcel (W42) = matrix(s2_chd_m23_phtest2005), rownames

*For Table 3
*meta-analyse:
*men
meta set  s1_chd_m21_HR s1_chd_m21_se
meta sum, subgroup(ltpa_level) eform random

meta set  s1_chd_m22_HR s1_chd_m22_se
meta sum, subgroup(ltpa_level) eform random

meta set  s1_chd_m23_HR s1_chd_m23_se
meta sum, subgroup(ltpa_level) eform random

*women
meta set  s2_chd_m21_HR s2_chd_m21_se 
meta sum, subgroup(ltpa_level) eform random

meta set  s2_chd_m22_HR s2_chd_m22_se 
meta sum, subgroup(ltpa_level) eform random

meta set  s2_chd_m23_HR s2_chd_m23_se 
meta sum, subgroup(ltpa_level) eform random


************************************************************************************************************************
*All activity types together:
set more off
local k=0
local s=1
foreach year in 2000 2005  {

disp "Models for cohort=`year', sex=`s' (1=M, 2=F) , strata by age"

local k=`k'+1
xi:stcox i.intlav ib0.intatf i.LTPA_total_4group sesso  $etaform i.coorte i.tip_nuc i.macroarea3 pcs mcs i.cat_cronicita_total i.diab_new i.BMI_newcat i.fumo i.istrsli if insample`year'==1 & sesso==`s' $othersel,  cluster(reg)  $options

*save for the first group:
replace opa_level=1 in `k'
replace s`s'_chd_m4_HR=(_b[_Iintlav_1]) in `k'
replace s`s'_chd_m4_se=(_se[_Iintlav_1]) in `k' 
replace dpa_level=1 in `k'
replace s`s'_chd_m14_HR=(_b[1.intatf]) in `k'
replace s`s'_chd_m14_se=(_se[1.intatf]) in `k'
replace ltpa_level=1 in `k'
replace s`s'_chd_m24_HR=(_b[_ILTPA_tota_1]) in `k'
replace s`s'_chd_m24_se=(_se[_ILTPA_tota_1]) in `k'
*save for the middle group:
local k=`k'+1 
replace opa_level=2 in `k'
replace s`s'_chd_m4_HR=(_b[_Iintlav_2]) in `k'
replace s`s'_chd_m4_se=(_se[_Iintlav_2]) in `k' 
replace dpa_level=2 in `k'
replace s`s'_chd_m14_HR=(_b[2.intatf]) in `k'
replace s`s'_chd_m14_se=(_se[2.intatf]) in `k'
replace ltpa_level=2 in `k'
replace s`s'_chd_m24_HR=(_b[_ILTPA_tota_2]) in `k'
replace s`s'_chd_m24_se=(_se[_ILTPA_tota_2]) in `k'
*save for the top group:
local k=`k'+1 
replace dpa_level=3 in `k'
replace s`s'_chd_m14_HR=(_b[3.intatf]) in `k'
replace s`s'_chd_m14_se=(_se[3.intatf]) in `k'
replace ltpa_level=3 in `k'
replace s`s'_chd_m24_HR=(_b[_ILTPA_tota_3]) in `k'
replace s`s'_chd_m24_se=(_se[_ILTPA_tota_3]) in `k'
est stat
matrix AIC=r(S)[1,5], r(S)[1,6]
estat phtest, d log
scalar df=rowsof(r(phtest))
matrix s`s'_chd_m0124_phtest`year'=(r(phtest)[1..df,1],r(phtest)[1..df,4])\(99,r(p)\AIC)

}

*All activity types together:
set more off
local k=0
local s=2
foreach year in 2000 2005  {

disp "Models for cohort=`year', sex=`s' (1=M, 2=F) , strata by age"
local k=`k'+1
xi:stcox i.intlav ib3.intatf i.LTPA_total_4group sesso  $etaform i.coorte i.tip_nuc i.macroarea3 pcs mcs i.cat_cronicita_total i.diab_new i.BMI_newcat i.fumo i.istrsli if insample`year'==1 & sesso==`s' $othersel,  cluster(reg)  $options
*save for the first group:
replace opa_level=1 in `k'
replace s`s'_chd_m4_HR=(_b[_Iintlav_1]) in `k'
replace s`s'_chd_m4_se=(_se[_Iintlav_1]) in `k' 
replace dpa_level=0 in `k'
replace s`s'_chd_m14_HR=(_b[0.intatf]) in `k'
replace s`s'_chd_m14_se=(_se[0.intatf]) in `k'
replace ltpa_level=1 in `k'
replace s`s'_chd_m24_HR=(_b[_ILTPA_tota_1]) in `k'
replace s`s'_chd_m24_se=(_se[_ILTPA_tota_1]) in `k'
*save for the middle group:
local k=`k'+1 
replace opa_level=2 in `k'
replace s`s'_chd_m4_HR=(_b[_Iintlav_2]) in `k'
replace s`s'_chd_m4_se=(_se[_Iintlav_2]) in `k' 
replace dpa_level=1 in `k'
replace s`s'_chd_m14_HR=(_b[1.intatf]) in `k'
replace s`s'_chd_m14_se=(_se[1.intatf]) in `k'
replace ltpa_level=2 in `k'
replace s`s'_chd_m24_HR=(_b[_ILTPA_tota_2]) in `k'
replace s`s'_chd_m24_se=(_se[_ILTPA_tota_2]) in `k'
*save for the top group:
local k=`k'+1 
replace dpa_level=2 in `k'
replace s`s'_chd_m14_HR=(_b[2.intatf]) in `k'
replace s`s'_chd_m14_se=(_se[2.intatf]) in `k'
replace ltpa_level=3 in `k'
replace s`s'_chd_m24_HR=(_b[_ILTPA_tota_3]) in `k'
replace s`s'_chd_m24_se=(_se[_ILTPA_tota_3]) in `k'
est stat
matrix AIC=r(S)[1,5], r(S)[1,6]
estat phtest, d log
scalar df=rowsof(r(phtest))
matrix s`s'_chd_m0124_phtest`year'=(r(phtest)[1..df,1],r(phtest)[1..df,4])\(99,r(p)\AIC)

}

*For table S3
putexcel set "$out\exported_new_ph_full.xlsx", modify sheet(all_chd)
putexcel (A1) = matrix(s1_chd_m0124_phtest2000), rownames
putexcel (H1) = matrix(s1_chd_m0124_phtest2005), rownames
putexcel (P1) = matrix(s2_chd_m0124_phtest2000), rownames
putexcel (W1) = matrix(s2_chd_m0124_phtest2005), rownames

*For table 3
*meta-analyse:
*men
meta set  s1_chd_m4_HR s1_chd_m4_se
meta sum, subgroup(opa_level) eform random

meta set  s1_chd_m14_HR s1_chd_m14_se 
meta sum, subgroup(dpa_level) eform random

meta set  s1_chd_m24_HR s1_chd_m24_se
meta sum, subgroup(ltpa_level) eform random


*meta-analyse:
*women
meta set  s2_chd_m4_HR s2_chd_m4_se
meta sum, subgroup(opa_level) eform random

meta set  s2_chd_m14_HR s2_chd_m14_se 
meta sum, subgroup(dpa_level) eform random

meta set  s2_chd_m24_HR s2_chd_m24_se 
meta sum, subgroup(ltpa_level) eform random

log close


**************************************************  SENSITIVITY ANALYSES


******************** STRATIFIED ANALYSES BY PERIOD OF FOLLOW-UP
clear all
log using "$log\Mort_main_strataagecl3.smcl", replace

use "$out\OPA_appended_for_analysis.dta", clear

keep if insample2000==1 | insample2005==1
set more off

*Essential prep:
*RECODE ALL EXPOSURES SO THAT CATEGORIES START AT THE SAME VALUE. Odd one out is intlav
tab intlav, nol
tab intlav
replace intlav=intlav-1
tab intlav, nol
*Empty variables:
gen opa_level=.
gen dpa_level=.
gen dpa_level2=.
gen ltpa_level=.

foreach model in m1 m2 m3 m4 m11 m12 m13 m14 m21 m22 m23 m24 {
foreach fig in HR se p {
foreach fup in 1 2 {
gen s1_mort_`model'_`fig'_fup`fup'=.
gen s2_mort_`model'_`fig'_fup`fup'=.
}
}
}

*************************************************************************
*OUTCOME: ALL-CAUSE MORTALITY
stset dt_endfu, failure(mortalita==1) origin(dt_int) id(key) scale(365.25)
stsplit fup, after (time=dt_int) at(0 (1) 5, 6 , 10, 16)
* follow-up is divided into two cathegories: 1 [0, 5) years of follow-up, [5, 14] years of follow-up 
tab fup, m
gen fupcl=1 if fup<=4
replace fupcl=2 if fup>4

global stratvar i.etacl3

*** descriptives
bys sesso coorte: tab intlav fupcl if mortalita==1, m
bys sesso coorte: tab intatf fupcl if mortalita==1, m
bys sesso coorte: tab LTPA_total_4group fupcl if mortalita==1, m

**********************************************************************

*OCCUPATIONAL PA:
set more off
*Base model

foreach s in 1 2 {
local k=0
foreach year in 2000 2005  {
foreach fup in 1 2 {
disp "Models for cohort=`year', sex=`s' (1=M, 2=F) and period=`fup', strata by age"
local k=`k'+1
xi:stcox i.intlav sesso eta i.coorte i.tip_nuc i.macroarea3 if insample`year'==1 & sesso==`s' & fupcl==`fup',  cluster(reg) strata( $stratvar) nohr
*save for the middle group:
replace opa_level=1 in `k'
replace s`s'_mort_m1_HR_fup`fup'=(_b[_Iintlav_1]) in `k'
replace s`s'_mort_m1_se_fup`fup'=(_se[_Iintlav_1]) in `k' 
*save for the top group:
local k=`k'+1
replace opa_level=2 in `k'
replace s`s'_mort_m1_HR_fup`fup'=(_b[_Iintlav_2]) in `k' 
replace s`s'_mort_m1_se_fup`fup'=(_se[_Iintlav_2]) in `k' 
estat phtest, d log
scalar df=rowsof(r(phtest))
matrix s`s'_mort_m1_phtest`year'_fup`fup'=(r(phtest)[1..df,1],r(phtest)[1..df,4])\(99,r(p))
}
}
}


*Health and HBs but no SEP
foreach s in 1 2 {
local k=0
foreach year in 2000 2005  {
foreach fup in 1 2 {
disp "Models for cohort=`year', sex=`s' (1=M, 2=F) and period=`fup', strata by age"
local k=`k'+1
xi:stcox i.intlav sesso eta i.coorte i.tip_nuc i.macroarea3 pcs mcs i.cat_cronicita_total i.diab_new i.BMI_newcat i.fumo if insample`year'==1 & sesso==`s' & fupcl==`fup',  cluster(reg) strata($stratvar) nohr
*save for the middle group:
replace opa_level=1 in `k'
replace s`s'_mort_m2_HR_fup`fup'=(_b[_Iintlav_1]) in `k'
replace s`s'_mort_m2_se_fup`fup'=(_se[_Iintlav_1]) in `k' 
*save for the top group:
local k=`k'+1
replace opa_level=2 in `k'
replace s`s'_mort_m2_HR_fup`fup'=(_b[_Iintlav_2]) in `k' 
replace s`s'_mort_m2_se_fup`fup'=(_se[_Iintlav_2]) in `k' 
estat phtest, d log
scalar df=rowsof(r(phtest))
matrix s`s'_mort_m2_phtest`year'_fup`fup'=(r(phtest)[1..df,1],r(phtest)[1..df,4])\(99,r(p))

}
}
}


*Full adjustment
foreach s in 1 2 {
local k=0
foreach year in 2000 2005  {
foreach fup in 1 2 {
disp "Models for cohort=`year', sex=`s' (1=M, 2=F) and period=`fup', strata by age"
local k=`k'+1

xi:stcox i.intlav sesso eta i.coorte i.tip_nuc i.macroarea3 pcs mcs i.cat_cronicita_total i.diab_new i.BMI_newcat i.fumo i.istrsli if insample`year'==1 & sesso==`s' & fupcl==`fup',  cluster(reg) strata($stratvar) nohr
*save for the middle group:
replace opa_level=1 in `k'
replace s`s'_mort_m3_HR_fup`fup'=(_b[_Iintlav_1]) in `k'
replace s`s'_mort_m3_se_fup`fup'=(_se[_Iintlav_1]) in `k' 
*save for the top group:
local k=`k'+1
replace opa_level=2 in `k'
replace s`s'_mort_m3_HR_fup`fup'=(_b[_Iintlav_2]) in `k' 
replace s`s'_mort_m3_se_fup`fup'=(_se[_Iintlav_2]) in `k' 
estat phtest, d log
scalar df=rowsof(r(phtest))
matrix s`s'_mort_m3_phtest`year'_fup`fup'=(r(phtest)[1..df,1],r(phtest)[1..df,4])\(99,r(p))

}
}
}

*For Table S4
*Meta-analyse:
* Follow-up time: <5 years since baseline
*men
meta set  s1_mort_m1_HR_fup1 s1_mort_m1_se_fup1 
meta sum, subgroup(opa_level) eform random

meta set  s1_mort_m2_HR_fup1 s1_mort_m2_se_fup1 
meta sum, subgroup(opa_level) eform random

meta set  s1_mort_m3_HR_fup1 s1_mort_m3_se_fup1 
meta sum, subgroup(opa_level) eform random


*women
* NB 0 events in some classes
meta set  s2_mort_m1_HR_fup1 s2_mort_m1_se_fup1 if s2_mort_m1_se_fup1!=0 
meta sum, subgroup(opa_level) eform random

meta set  s2_mort_m2_HR_fup1 s2_mort_m2_se_fup1 if s2_mort_m2_se_fup1!=0 
meta sum, subgroup(opa_level) eform random

meta set  s2_mort_m3_HR_fup1 s2_mort_m3_se_fup1 if s2_mort_m3_se_fup1!=0 
meta sum, subgroup(opa_level) eform random

*Follow-up time: 5+ years since baseline
*men
meta set  s1_mort_m1_HR_fup2 s1_mort_m1_se_fup2 
meta sum, subgroup(opa_level) eform random

meta set  s1_mort_m2_HR_fup2 s1_mort_m2_se_fup2 
meta sum, subgroup(opa_level) eform random

meta set  s1_mort_m3_HR_fup2 s1_mort_m3_se_fup2 
meta sum, subgroup(opa_level) eform random

* women
meta set  s2_mort_m1_HR_fup2 s2_mort_m1_se_fup2 
meta sum, subgroup(opa_level) eform random

meta set  s2_mort_m2_HR_fup2 s2_mort_m2_se_fup2 
meta sum, subgroup(opa_level) eform random

meta set  s2_mort_m3_HR_fup2 s2_mort_m3_se_fup2 
meta sum, subgroup(opa_level) eform random


****************************************************************************************************************
*DOMESTIC PA:

*DOMESTIC PA:
*Base model
set more off
local k=0
local s=1
foreach year in 2000 2005  {
foreach fup in 1 2 {
disp "Models for cohort=`year', sex=`s' (1=M, 2=F) and period=`fup', strata by age"
local k=`k'+1
xi:stcox i.intatf sesso eta i.coorte i.tip_nuc i.macroarea3 if insample`year'==1 & sesso==`s' & fupcl==`fup',  cluster(reg) strata($stratvar)
*save for the first group:
replace dpa_level=1 in `k'
replace s`s'_mort_m11_HR_fup`fup'=(_b[_Iintatf_1]) in `k'
replace s`s'_mort_m11_se_fup`fup'=(_se[_Iintatf_1]) in `k' 
*save for the middle group:
local k=`k'+1
replace dpa_level=2 in `k'
replace s`s'_mort_m11_HR_fup`fup'=(_b[_Iintatf_2]) in `k' 
replace s`s'_mort_m11_se_fup`fup'=(_se[_Iintatf_2]) in `k' 
*save for the top group:
local k=`k'+1
replace dpa_level=3 in `k'
replace s`s'_mort_m11_HR_fup`fup'=(_b[_Iintatf_3]) in `k' 
replace s`s'_mort_m11_se_fup`fup'=(_se[_Iintatf_3]) in `k' 
estat phtest, d log
scalar df=rowsof(r(phtest))
matrix s`s'_mort_m11_phtest`year'_fup`fup'=(r(phtest)[1..df,1],r(phtest)[1..df,4])\(99,r(p))

}
}

*Health and HBs but no SEP
set more off
local k=0
local s=1
foreach year in 2000 2005  {
foreach fup in 1 2 {
disp "Models for cohort=`year', sex=`s' (1=M, 2=F) and period=`fup', strata by age"
local k=`k'+1
xi:stcox i.intatf sesso eta i.coorte i.tip_nuc i.macroarea3 pcs mcs i.cat_cronicita_total i.diab_new i.BMI_newcat i.fumo if insample`year'==1 & sesso==`s' & fupcl==`fup',  cluster(reg) strata($stratvar)
*save for the first group:
replace dpa_level=1 in `k'
replace s`s'_mort_m12_HR_fup`fup'=(_b[_Iintatf_1]) in `k'
replace s`s'_mort_m12_se_fup`fup'=(_se[_Iintatf_1]) in `k' 
*save for the middle group:
local k=`k'+1
replace dpa_level=2 in `k'
replace s`s'_mort_m12_HR_fup`fup'=(_b[_Iintatf_2]) in `k' 
replace s`s'_mort_m12_se_fup`fup'=(_se[_Iintatf_2]) in `k' 
*save for the top group:
local k=`k'+1
replace dpa_level=3 in `k'
replace s`s'_mort_m12_HR_fup`fup'=(_b[_Iintatf_3]) in `k' 
replace s`s'_mort_m12_se_fup`fup'=(_se[_Iintatf_3]) in `k' 
estat phtest, d log
scalar df=rowsof(r(phtest))
matrix s`s'_mort_m12_phtest`year'_fup`fup'=(r(phtest)[1..df,1],r(phtest)[1..df,4])\(99,r(p))

}
}

*Full adjustment
set more off
local k=0
local s=1
foreach year in 2000 2005  {
foreach fup in 1 2 {
disp "Models for cohort=`year', sex=`s' (1=M, 2=F) and period=`fup', strata by age"
local k=`k'+1
xi:stcox i.intatf sesso eta i.coorte i.tip_nuc i.macroarea3 pcs mcs i.cat_cronicita_total i.diab_new i.BMI_newcat i.fumo i.istrsli if insample`year'==1 & sesso==`s' & fupcl==`fup',  cluster(reg) strata($stratvar)
*save for the first group:
replace dpa_level=1 in `k'
replace s`s'_mort_m13_HR_fup`fup'=(_b[_Iintatf_1]) in `k'
replace s`s'_mort_m13_se_fup`fup'=(_se[_Iintatf_1]) in `k' 
*save for the middle group:
local k=`k'+1
replace dpa_level=2 in `k'
replace s`s'_mort_m13_HR_fup`fup'=(_b[_Iintatf_2]) in `k' 
replace s`s'_mort_m13_se_fup`fup'=(_se[_Iintatf_2]) in `k' 
*save for the top group:
local k=`k'+1
replace dpa_level=3 in `k'
replace s`s'_mort_m13_HR_fup`fup'=(_b[_Iintatf_3]) in `k' 
replace s`s'_mort_m13_se_fup`fup'=(_se[_Iintatf_3]) in `k' 
estat phtest, d log
scalar df=rowsof(r(phtest))
matrix s`s'_mort_m13_phtest`year'_fup`fup'=(r(phtest)[1..df,1],r(phtest)[1..df,4])\(99,r(p))

}
}

*Base model
set more off
local k=0
local s=2
foreach year in 2000 2005  {
foreach fup in 1 2 {
disp "Models for cohort=`year', sex=`s' (1=M, 2=F) and period=`fup', strata by age"
local k=`k'+1
xi:stcox ib3.intatf sesso eta i.coorte i.tip_nuc i.macroarea3 if insample`year'==1 & sesso==`s' & fupcl==`fup',  cluster(reg) strata($stratvar)
*save for the first group:
replace dpa_level2=0 in `k'
replace s`s'_mort_m11_HR_fup`fup'=(_b[0.intatf ]) in `k'
replace s`s'_mort_m11_se_fup`fup'=(_se[0.intatf]) in `k' 
*save for the middle group:
local k=`k'+1
replace dpa_level2=1 in `k'
replace s`s'_mort_m11_HR_fup`fup'=(_b[1.intatf]) in `k' 
replace s`s'_mort_m11_se_fup`fup'=(_se[1.intatf]) in `k' 
*save for the top group:
local k=`k'+1
replace dpa_level2=2 in `k'
replace s`s'_mort_m11_HR_fup`fup'=(_b[2.intatf]) in `k' 
replace s`s'_mort_m11_se_fup`fup'=(_se[2.intatf]) in `k' 
estat phtest, d log
scalar df=rowsof(r(phtest))
matrix s`s'_mort_m11_phtest`year'_fup`fup'=(r(phtest)[1..df,1],r(phtest)[1..df,4])\(99,r(p))

}
}
*Health and HBs but no SEP
set more off
local k=0
local s=2
foreach year in 2000 2005  {
foreach fup in 1 2 {
disp "Models for cohort=`year', sex=`s' (1=M, 2=F) and period=`fup', strata by age"
local k=`k'+1
xi:stcox ib3.intatf sesso eta i.coorte i.tip_nuc i.macroarea3 pcs mcs i.cat_cronicita_total i.diab_new i.BMI_newcat i.fumo if insample`year'==1 & sesso==`s' & fupcl==`fup',  cluster(reg) strata($stratvar)
*save for the first group:
replace dpa_level2=0 in `k'
replace s`s'_mort_m12_HR_fup`fup'=(_b[0.intatf]) in `k'
replace s`s'_mort_m12_se_fup`fup'=(_se[0.intatf]) in `k' 
*save for the middle group:
local k=`k'+1
replace dpa_level2=1 in `k'
replace s`s'_mort_m12_HR_fup`fup'=(_b[1.intatf]) in `k' 
replace s`s'_mort_m12_se_fup`fup'=(_se[1.intatf]) in `k' 
*save for the top group:
local k=`k'+1
replace dpa_level2=2 in `k'
replace s`s'_mort_m12_HR_fup`fup'=(_b[2.intatf]) in `k' 
replace s`s'_mort_m12_se_fup`fup'=(_se[2.intatf]) in `k' 
estat phtest, d log
scalar df=rowsof(r(phtest))
matrix s`s'_mort_m12_phtest`year'_fup`fup'=(r(phtest)[1..df,1],r(phtest)[1..df,4])\(99,r(p))
}
}

*Full adjustment
set more off
local k=0
local s=2
foreach year in 2000 2005  {
foreach fup in 1 2 {
disp "Models for cohort=`year', sex=`s' (1=M, 2=F) and period=`fup', strata by age"
local k=`k'+1
xi:stcox ib3.intatf sesso eta i.coorte i.tip_nuc i.macroarea3 pcs mcs i.cat_cronicita_total i.diab_new i.BMI_newcat i.fumo i.istrsli if insample`year'==1 & sesso==`s' & fupcl==`fup',  cluster(reg) strata($stratvar)
*save for the first group:
replace dpa_level2=0 in `k'
replace s`s'_mort_m13_HR_fup`fup'=(_b[0.intatf]) in `k'
replace s`s'_mort_m13_se_fup`fup'=(_se[0.intatf]) in `k' 
*save for the middle group:
local k=`k'+1
replace dpa_level2=1 in `k'
replace s`s'_mort_m13_HR_fup`fup'=(_b[1.intatf]) in `k' 
replace s`s'_mort_m13_se_fup`fup'=(_se[1.intatf]) in `k' 
*save for the top group:
local k=`k'+1
replace dpa_level2=2 in `k'
replace s`s'_mort_m13_HR_fup`fup'=(_b[2.intatf]) in `k' 
replace s`s'_mort_m13_se_fup`fup'=(_se[2.intatf]) in `k' 
estat phtest, d log
scalar df=rowsof(r(phtest))
matrix s`s'_mort_m13_phtest`year'_fup`fup'=(r(phtest)[1..df,1],r(phtest)[1..df,4])\(99,r(p))

}
}

*For Table S4
*Meta-analyse:
*Follow-up time: <5 years since baseline
*men
meta set  s1_mort_m11_HR_fup1 s1_mort_m11_se_fup1 if s1_mort_m11_se_fup1!=0
meta sum, subgroup(dpa_level) eform random

meta set  s1_mort_m12_HR_fup1 s1_mort_m12_se_fup1 if s1_mort_m12_se_fup1!=0
meta sum, subgroup(dpa_level) eform random

meta set  s1_mort_m13_HR_fup1 s1_mort_m13_se_fup1 if s1_mort_m13_se_fup1!=0
meta sum, subgroup(dpa_level) eform random

*women
meta set  s2_mort_m11_HR_fup1 s2_mort_m11_se_fup1 if s2_mort_m11_se_fup1!=0
meta sum, subgroup(dpa_level2) eform random

meta set  s2_mort_m12_HR_fup1 s2_mort_m12_se_fup1 if s2_mort_m12_se_fup1!=0
meta sum, subgroup(dpa_level2) eform random

meta set  s2_mort_m13_HR_fup1 s2_mort_m13_se_fup1 if s2_mort_m13_se_fup1!=0
meta sum, subgroup(dpa_level2) eform random

*Follow-up time: 5+ years since baseline
*men
meta set  s1_mort_m11_HR_fup2 s1_mort_m11_se_fup2
meta sum, subgroup(dpa_level) eform random

meta set  s1_mort_m12_HR_fup2 s1_mort_m12_se_fup2
meta sum, subgroup(dpa_level) eform random

meta set  s1_mort_m13_HR_fup2 s1_mort_m13_se_fup2
meta sum, subgroup(dpa_level) eform random

*women
meta set  s2_mort_m11_HR_fup2 s2_mort_m11_se_fup2
meta sum, subgroup(dpa_level2) eform random

meta set  s2_mort_m12_HR_fup2 s2_mort_m12_se_fup2
meta sum, subgroup(dpa_level2) eform random

meta set  s2_mort_m13_HR_fup2 s2_mort_m13_se_fup2
meta sum, subgroup(dpa_level2) eform random


************************************************************************************************************************

*LEISURE-TIME PA:

*Base model
set more off
foreach s in 1 2 {
local k=0
foreach year in 2000 2005  {
foreach fup in 1 2 {
disp "Models for cohort=`year', sex=`s' (1=M, 2=F) and period=`fup', strata by age"
local k=`k'+1
xi:stcox i.LTPA_total_4group sesso eta i.coorte i.tip_nuc i.macroarea3 if insample`year'==1 & sesso==`s' & fupcl==`fup',  cluster(reg) strata($stratvar)
*save for the first group:
replace ltpa_level=1 in `k'
replace s`s'_mort_m21_HR_fup`fup'=(_b[_ILTPA_tota_1]) in `k'
replace s`s'_mort_m21_se_fup`fup'=(_se[_ILTPA_tota_1]) in `k' 
*save for the middle group:
local k=`k'+1
replace ltpa_level=2 in `k'
replace s`s'_mort_m21_HR_fup`fup'=(_b[_ILTPA_tota_2]) in `k'
replace s`s'_mort_m21_se_fup`fup'=(_se[_ILTPA_tota_2]) in `k' 
*save for the top group:
local k=`k'+1
replace ltpa_level=3 in `k'
replace s`s'_mort_m21_HR_fup`fup'=(_b[_ILTPA_tota_3]) in `k' 
replace s`s'_mort_m21_se_fup`fup'=(_se[_ILTPA_tota_3]) in `k' 
estat phtest, d log
scalar df=rowsof(r(phtest))
matrix s`s'_mort_m21_phtest`year'_fup`fup'=(r(phtest)[1..df,1],r(phtest)[1..df,4])\(99,r(p))

}
}
}
*Health and HBs but no SEP
set more off
foreach s in 1 2 {
local k=0
foreach year in 2000 2005  {
foreach fup in 1 2 {
disp "Models for cohort=`year', sex=`s' (1=M, 2=F) and period=`fup', strata by age"
local k=`k'+1
xi:stcox i.LTPA_total_4group sesso eta i.coorte i.tip_nuc i.macroarea3 pcs mcs i.cat_cronicita_total i.diab_new i.BMI_newcat i.fumo if insample`year'==1 & sesso==`s' & fupcl==`fup',  cluster(reg) strata($stratvar)
*save for the first group:
replace ltpa_level=1 in `k'
replace s`s'_mort_m22_HR_fup`fup'=(_b[_ILTPA_tota_1]) in `k'
replace s`s'_mort_m22_se_fup`fup'=(_se[_ILTPA_tota_1]) in `k' 
*save for the middle group:
local k=`k'+1
replace ltpa_level=2 in `k'
replace s`s'_mort_m22_HR_fup`fup'=(_b[_ILTPA_tota_2]) in `k'
replace s`s'_mort_m22_se_fup`fup'=(_se[_ILTPA_tota_2]) in `k' 
*save for the top group:
local k=`k'+1
replace ltpa_level=3 in `k'
replace s`s'_mort_m22_HR_fup`fup'=(_b[_ILTPA_tota_3]) in `k' 
replace s`s'_mort_m22_se_fup`fup'=(_se[_ILTPA_tota_3]) in `k' 
estat phtest, d log
scalar df=rowsof(r(phtest))
matrix s`s'_mort_m22_phtest`year'_fup`fup'=(r(phtest)[1..df,1],r(phtest)[1..df,4])\(99,r(p))

}
}
}

*Full adjustment
set more off
foreach s in 1 2 {
local k=0
foreach year in 2000 2005  {
foreach fup in 1 2 {
disp "Models for cohort=`year', sex=`s' (1=M, 2=F) and period=`fup', strata by age"
local k=`k'+1
xi:stcox i.LTPA_total_4group sesso eta i.coorte i.tip_nuc i.macroarea3 pcs mcs i.cat_cronicita_total i.diab_new i.BMI_newcat i.fumo i.istrsli if insample`year'==1 & sesso==`s' & fupcl==`fup',  cluster(reg) strata($stratvar)
*save for the first group:
replace ltpa_level=1 in `k'
replace s`s'_mort_m23_HR_fup`fup'=(_b[_ILTPA_tota_1]) in `k'
replace s`s'_mort_m23_se_fup`fup'=(_se[_ILTPA_tota_1]) in `k' 
*save for the middle group:
local k=`k'+1
replace ltpa_level=2 in `k'
replace s`s'_mort_m23_HR_fup`fup'=(_b[_ILTPA_tota_2]) in `k'
replace s`s'_mort_m23_se_fup`fup'=(_se[_ILTPA_tota_2]) in `k' 
*save for the top group:
local k=`k'+1
replace ltpa_level=3 in `k'
replace s`s'_mort_m23_HR_fup`fup'=(_b[_ILTPA_tota_3]) in `k' 
replace s`s'_mort_m23_se_fup`fup'=(_se[_ILTPA_tota_3]) in `k'  
estat phtest, d log
scalar df=rowsof(r(phtest))
matrix s`s'_mort_m23_phtest`year'_fup`fup'=(r(phtest)[1..df,1],r(phtest)[1..df,4])\(99,r(p))

}
}
}


*For Table S4
*Follow-up time: <5 years since baseline
*Meta-analyse:
*men
meta set  s1_mort_m21_HR_fup1 s1_mort_m21_se_fup1
meta sum, subgroup(ltpa_level) eform random

meta set  s1_mort_m22_HR_fup1 s1_mort_m22_se_fup1
meta sum, subgroup(ltpa_level) eform random

meta set  s1_mort_m23_HR_fup1 s1_mort_m23_se_fup1
meta sum, subgroup(ltpa_level) eform random

*women
meta set  s2_mort_m21_HR_fup1 s2_mort_m21_se_fup1 if s2_mort_m21_se_fup1!=0
meta sum, subgroup(ltpa_level) eform random

meta set  s2_mort_m22_HR_fup1 s2_mort_m22_se_fup1 if s2_mort_m22_se_fup1!=0
meta sum, subgroup(ltpa_level) eform random

meta set  s2_mort_m23_HR_fup1 s2_mort_m23_se_fup1 if s2_mort_m23_se_fup1!=0
meta sum, subgroup(ltpa_level) eform random

*Follow-up time: 5+ years since baseline
*men
meta set  s1_mort_m21_HR_fup2 s1_mort_m21_se_fup2
meta sum, subgroup(ltpa_level) eform random

meta set  s1_mort_m22_HR_fup2 s1_mort_m22_se_fup2
meta sum, subgroup(ltpa_level) eform random

meta set  s1_mort_m23_HR_fup2 s1_mort_m23_se_fup2
meta sum, subgroup(ltpa_level) eform random

*women
meta set  s2_mort_m21_HR_fup2 s2_mort_m21_se_fup2
meta sum, subgroup(ltpa_level) eform random

meta set  s2_mort_m22_HR_fup2 s2_mort_m22_se_fup2
meta sum, subgroup(ltpa_level) eform random

meta set  s2_mort_m23_HR_fup2 s2_mort_m23_se_fup2
meta sum, subgroup(ltpa_level) eform random

************************************************************************************************************************
*All activity types together:
set more off
local k=0
local s=1
foreach year in 2000 2005  {
foreach fup in 1 2 {
disp "Models for cohort=`year', sex=`s' (1=M, 2=F) and period=`fup', strata by age"

local k=`k'+1
xi:stcox i.intlav ib0.intatf i.LTPA_total_4group sesso eta i.coorte i.tip_nuc i.macroarea3 pcs mcs i.cat_cronicita_total i.diab_new i.BMI_newcat i.fumo i.istrsli if insample`year'==1 & sesso==`s' & fupcl==`fup',  cluster(reg) strata($stratvar)

*save for the first group:
replace opa_level=1 in `k'
replace s`s'_mort_m4_HR_fup`fup'=(_b[_Iintlav_1]) in `k'
replace s`s'_mort_m4_se_fup`fup'=(_se[_Iintlav_1]) in `k' 
replace dpa_level=1 in `k'
replace s`s'_mort_m14_HR_fup`fup'=(_b[1.intatf]) in `k'
replace s`s'_mort_m14_se_fup`fup'=(_se[1.intatf]) in `k'
replace ltpa_level=1 in `k'
replace s`s'_mort_m24_HR_fup`fup'=(_b[_ILTPA_tota_1]) in `k'
replace s`s'_mort_m24_se_fup`fup'=(_se[_ILTPA_tota_1]) in `k'
*save for the middle group:
local k=`k'+1 
replace opa_level=2 in `k'
replace s`s'_mort_m4_HR_fup`fup'=(_b[_Iintlav_2]) in `k'
replace s`s'_mort_m4_se_fup`fup'=(_se[_Iintlav_2]) in `k' 
replace dpa_level=2 in `k'
replace s`s'_mort_m14_HR_fup`fup'=(_b[2.intatf]) in `k'
replace s`s'_mort_m14_se_fup`fup'=(_se[2.intatf]) in `k'
replace ltpa_level=2 in `k'
replace s`s'_mort_m24_HR_fup`fup'=(_b[_ILTPA_tota_2]) in `k'
replace s`s'_mort_m24_se_fup`fup'=(_se[_ILTPA_tota_2]) in `k'
*save for the top group:
local k=`k'+1 
replace dpa_level=3 in `k'
replace s`s'_mort_m14_HR_fup`fup'=(_b[3.intatf]) in `k'
replace s`s'_mort_m14_se_fup`fup'=(_se[3.intatf]) in `k'
replace ltpa_level=3 in `k'
replace s`s'_mort_m24_HR_fup`fup'=(_b[_ILTPA_tota_3]) in `k'
replace s`s'_mort_m24_se_fup`fup'=(_se[_ILTPA_tota_3]) in `k'
estat phtest, d log
scalar df=rowsof(r(phtest))
matrix s`s'_mort_m0124_phtest`year'_fup`fup'=(r(phtest)[1..df,1],r(phtest)[1..df,4])\(99,r(p))

}
}

*All activity types together:
set more off
local k=0
local s=2
foreach year in 2000 2005  {
foreach fup in 1 2 {
disp "Models for cohort=`year', sex=`s' (1=M, 2=F) and period=`fup', strata by age"
local k=`k'+1
xi:stcox i.intlav ib3.intatf i.LTPA_total_4group sesso eta i.coorte i.tip_nuc i.macroarea3 pcs mcs i.cat_cronicita_total i.diab_new i.BMI_newcat i.fumo i.istrsli if insample`year'==1 & sesso==`s' & fupcl==`fup',  cluster(reg) strata($stratvar)
*save for the first group:
replace opa_level=1 in `k'
replace s`s'_mort_m4_HR_fup`fup'=(_b[_Iintlav_1]) in `k'
replace s`s'_mort_m4_se_fup`fup'=(_se[_Iintlav_1]) in `k' 
replace dpa_level2=0 in `k'
replace s`s'_mort_m14_HR_fup`fup'=(_b[0.intatf]) in `k'
replace s`s'_mort_m14_se_fup`fup'=(_se[0.intatf]) in `k'
replace ltpa_level=1 in `k'
replace s`s'_mort_m24_HR_fup`fup'=(_b[_ILTPA_tota_1]) in `k'
replace s`s'_mort_m24_se_fup`fup'=(_se[_ILTPA_tota_1]) in `k'
*save for the middle group:
local k=`k'+1 
replace opa_level=2 in `k'
replace s`s'_mort_m4_HR_fup`fup'=(_b[_Iintlav_2]) in `k'
replace s`s'_mort_m4_se_fup`fup'=(_se[_Iintlav_2]) in `k' 
replace dpa_level2=1 in `k'
replace s`s'_mort_m14_HR_fup`fup'=(_b[1.intatf]) in `k'
replace s`s'_mort_m14_se_fup`fup'=(_se[1.intatf]) in `k'
replace ltpa_level=2 in `k'
replace s`s'_mort_m24_HR_fup`fup'=(_b[_ILTPA_tota_2]) in `k'
replace s`s'_mort_m24_se_fup`fup'=(_se[_ILTPA_tota_2]) in `k'
*save for the top group:
local k=`k'+1 
replace dpa_level2=2 in `k'
replace s`s'_mort_m14_HR_fup`fup'=(_b[2.intatf]) in `k'
replace s`s'_mort_m14_se_fup`fup'=(_se[2.intatf]) in `k'
replace ltpa_level=3 in `k'
replace s`s'_mort_m24_HR_fup`fup'=(_b[_ILTPA_tota_3]) in `k'
replace s`s'_mort_m24_se_fup`fup'=(_se[_ILTPA_tota_3]) in `k'
estat phtest, d log
scalar df=rowsof(r(phtest))
matrix s`s'_mort_m0124_phtest`year'_fup`fup'=(r(phtest)[1..df,1],r(phtest)[1..df,4])\(99,r(p))

}
}

*For table S4
*Follow-up time: <5 years since baseline
*Meta-analyse:
*men
meta set  s1_mort_m4_HR_fup1 s1_mort_m4_se_fup1 if s1_mort_m4_se_fup1!=0
meta sum, subgroup(opa_level) eform random

meta set  s1_mort_m14_HR_fup1 s1_mort_m14_se_fup1 if  s1_mort_m14_se_fup1!=0
meta sum, subgroup(dpa_level) eform random

meta set  s1_mort_m24_HR_fup1 s1_mort_m24_se_fup1 if  s1_mort_m24_se_fup1!=0
meta sum, subgroup(ltpa_level) eform random


*Meta-analyse:
*women
meta set  s2_mort_m4_HR_fup1 s2_mort_m4_se_fup1 if  s2_mort_m4_se_fup1!=0
meta sum, subgroup(opa_level) eform random

meta set  s2_mort_m14_HR_fup1 s2_mort_m14_se_fup1 if s2_mort_m14_se_fup1!=0
meta sum, subgroup(dpa_level2) eform random

meta set  s2_mort_m24_HR_fup1 s2_mort_m24_se_fup1 if s2_mort_m24_se_fup1!=0
meta sum, subgroup(ltpa_level) eform random


*Follow-up time: 5+ years since baseline
*Meta-analyse:
*men
meta set  s1_mort_m4_HR_fup2 s1_mort_m4_se_fup2
meta sum, subgroup(opa_level) eform random

meta set  s1_mort_m14_HR_fup2 s1_mort_m14_se_fup2
meta sum, subgroup(dpa_level) eform random

meta set  s1_mort_m24_HR_fup2 s1_mort_m24_se_fup2
meta sum, subgroup(ltpa_level) eform random


*Meta-analyse:
*women
meta set  s2_mort_m4_HR_fup2 s2_mort_m4_se_fup2
meta sum, subgroup(opa_level) eform random

meta set  s2_mort_m14_HR_fup2 s2_mort_m14_se_fup2
meta sum, subgroup(dpa_level2) eform random

meta set  s2_mort_m24_HR_fup2 s2_mort_m24_se_fup2
meta sum, subgroup(ltpa_level) eform random


log close


clear all
log using "$log\CHD_main_strataagecl3.smcl", replace


use "$out\OPA_appended_for_analysis.dta", clear

keep if insample2000==1 | insample2005==1
set more off

*Essential prep:
*RECODE ALL EXPOSURES SO THAT CATEGORIES START AT THE SAME VALUE. Odd one out is intlav
tab intlav, nol
tab intlav
replace intlav=intlav-1
tab intlav, nol
*Empty variables:
gen opa_level=.
gen dpa_level=.
gen dpa_level2=.
gen ltpa_level=.

foreach model in m1 m2 m3 m4 m11 m12 m13 m14 m21 m22 m23 m24 {
foreach fig in HR se p {
foreach fup in 1 2 {
gen s1_chd_`model'_`fig'_fup`fup'=.
gen s2_chd_`model'_`fig'_fup`fup'=.
}
}
}


*************************************************************************
*OUTCOME: CHD EVENTS (DEATH OR HOSPITALIZATION)
stset dt_endfu_CHD, failure(outcome_CHD==1) origin(dt_int) id(key) scale(365.25)
stsplit fup, after (time=dt_int) at(0 (1) 5, 6 , 10, 16)
* follow-up is divided into two cathegories: 1 [0, 5) years of follow-up, [5, 14] years of follow-up 
tab fup, m
gen fupcl=1 if fup<=4
replace fupcl=2 if fup>4

global stratvar i.etacl3

*** descriptives
bys sesso coorte: tab intlav fupcl if outcome_CHD==1, m
bys sesso coorte: tab intatf fupcl if outcome_CHD==1, m
bys sesso coorte: tab LTPA_total_4group fupcl if outcome_CHD==1, m


***********************************************************************

*OCCUPATIONAL PA:
set more off
*Base model

foreach s in 1 2 {
local k=0
foreach year in 2000 2005  {
foreach fup in 1 2 {
disp "Models for cohort=`year', sex=`s' (1=M, 2=F) and period=`fup', strata by age"
local k=`k'+1
xi:stcox i.intlav sesso eta i.coorte i.tip_nuc i.macroarea3 if insample`year'==1 & sesso==`s' & fupcl==`fup',  cluster(reg) strata($stratvar)
*save for the middle group:
replace opa_level=1 in `k'
replace s`s'_chd_m1_HR_fup`fup'=(_b[_Iintlav_1]) in `k'
replace s`s'_chd_m1_se_fup`fup'=(_se[_Iintlav_1]) in `k' 
*save for the top group:
local k=`k'+1
replace opa_level=2 in `k'
replace s`s'_chd_m1_HR_fup`fup'=(_b[_Iintlav_2]) in `k' 
replace s`s'_chd_m1_se_fup`fup'=(_se[_Iintlav_2]) in `k' 
estat phtest, d log
scalar df=rowsof(r(phtest))
matrix s`s'_chd_m1_phtest`year'_fup`fup'=(r(phtest)[1..df,1],r(phtest)[1..df,4])\(99,r(p))
}
}
}


*Health and HBs but no SEP
foreach s in 1 2 {
local k=0
foreach year in 2000 2005  {
foreach fup in 1 2 {
disp "Models for cohort=`year', sex=`s' (1=M, 2=F) and period=`fup', strata by age"
local k=`k'+1
xi:stcox i.intlav sesso eta i.coorte i.tip_nuc i.macroarea3 pcs mcs i.cat_cronicita_total i.diab_new i.BMI_newcat i.fumo if insample`year'==1 & sesso==`s' & fupcl==`fup',  cluster(reg) strata($stratvar)
*save for the middle group:
replace opa_level=1 in `k'
replace s`s'_chd_m2_HR_fup`fup'=(_b[_Iintlav_1]) in `k'
replace s`s'_chd_m2_se_fup`fup'=(_se[_Iintlav_1]) in `k' 
*save for the top group:
local k=`k'+1
replace opa_level=2 in `k'
replace s`s'_chd_m2_HR_fup`fup'=(_b[_Iintlav_2]) in `k' 
replace s`s'_chd_m2_se_fup`fup'=(_se[_Iintlav_2]) in `k' 
estat phtest, d log
scalar df=rowsof(r(phtest))
matrix s`s'_chd_m2_phtest`year'_fup`fup'=(r(phtest)[1..df,1],r(phtest)[1..df,4])\(99,r(p))

}
}
}


*Full adjustment
foreach s in 1 2 {
local k=0
foreach year in 2000 2005  {
foreach fup in 1 2 {
disp "Models for cohort=`year', sex=`s' (1=M, 2=F) and period=`fup', strata by age"
local k=`k'+1

xi:stcox i.intlav sesso eta i.coorte i.tip_nuc i.macroarea3 pcs mcs i.cat_cronicita_total i.diab_new i.BMI_newcat i.fumo i.istrsli if insample`year'==1 & sesso==`s' & fupcl==`fup',  cluster(reg) strata($stratvar)
*save for the middle group:
replace opa_level=1 in `k'
replace s`s'_chd_m3_HR_fup`fup'=(_b[_Iintlav_1]) in `k'
replace s`s'_chd_m3_se_fup`fup'=(_se[_Iintlav_1]) in `k' 
*save for the top group:
local k=`k'+1
replace opa_level=2 in `k'
replace s`s'_chd_m3_HR_fup`fup'=(_b[_Iintlav_2]) in `k' 
replace s`s'_chd_m3_se_fup`fup'=(_se[_Iintlav_2]) in `k' 
estat phtest, d log
scalar df=rowsof(r(phtest))
matrix s`s'_chd_m3_phtest`year'_fup`fup'=(r(phtest)[1..df,1],r(phtest)[1..df,4])\(99,r(p))

}
}
}

*For Table S5
*Follow-up time: <5 years since baseline
*meta-analyse:
*men
meta set  s1_chd_m1_HR_fup1 s1_chd_m1_se_fup1 
meta sum, subgroup(opa_level) eform random

meta set  s1_chd_m2_HR_fup1 s1_chd_m2_se_fup1 
meta sum, subgroup(opa_level) eform random

meta set  s1_chd_m3_HR_fup1 s1_chd_m3_se_fup1 
meta sum, subgroup(opa_level) eform random


*women
meta set  s2_chd_m1_HR_fup1 s2_chd_m1_se_fup1 if s2_chd_m1_se_fup1!=0
meta sum, subgroup(opa_level) eform random

meta set  s2_chd_m2_HR_fup1 s2_chd_m2_se_fup1 if s2_chd_m2_se_fup1!=0
meta sum, subgroup(opa_level) eform random

meta set  s2_chd_m3_HR_fup1 s2_chd_m3_se_fup1 if s2_chd_m3_se_fup1!=0
meta sum, subgroup(opa_level) eform random

*meta-analyse:
*Follow-up time: 5+ years since baseline
*men
meta set  s1_chd_m1_HR_fup2 s1_chd_m1_se_fup2 
meta sum, subgroup(opa_level) eform random

meta set  s1_chd_m2_HR_fup2 s1_chd_m2_se_fup2 
meta sum, subgroup(opa_level) eform random

meta set  s1_chd_m3_HR_fup2 s1_chd_m3_se_fup2 
meta sum, subgroup(opa_level) eform random

* women
meta set  s2_chd_m1_HR_fup2 s2_chd_m1_se_fup2 
meta sum, subgroup(opa_level) eform random

meta set  s2_chd_m2_HR_fup2 s2_chd_m2_se_fup2 
meta sum, subgroup(opa_level) eform random

meta set  s2_chd_m3_HR_fup2 s2_chd_m3_se_fup2 
meta sum, subgroup(opa_level) eform random


****************************************************************************************************************
*DOMESTIC PA:

*DOMESTIC PA:
*Base model
set more off
local k=0
local s=1
foreach year in 2000 2005  {
foreach fup in 1 2 {
disp "Models for cohort=`year', sex=`s' (1=M, 2=F) and period=`fup', strata by age"
local k=`k'+1
xi:stcox i.intatf sesso eta i.coorte i.tip_nuc i.macroarea3 if insample`year'==1 & sesso==`s' & fupcl==`fup',  cluster(reg) strata($stratvar)
*save for the first group:
replace dpa_level=1 in `k'
replace s`s'_chd_m11_HR_fup`fup'=(_b[_Iintatf_1]) in `k'
replace s`s'_chd_m11_se_fup`fup'=(_se[_Iintatf_1]) in `k' 
*save for the middle group:
local k=`k'+1
replace dpa_level=2 in `k'
replace s`s'_chd_m11_HR_fup`fup'=(_b[_Iintatf_2]) in `k' 
replace s`s'_chd_m11_se_fup`fup'=(_se[_Iintatf_2]) in `k' 
*save for the top group:
local k=`k'+1
replace dpa_level=3 in `k'
replace s`s'_chd_m11_HR_fup`fup'=(_b[_Iintatf_3]) in `k' 
replace s`s'_chd_m11_se_fup`fup'=(_se[_Iintatf_3]) in `k' 
estat phtest, d log
scalar df=rowsof(r(phtest))
matrix s`s'_chd_m11_phtest`year'_fup`fup'=(r(phtest)[1..df,1],r(phtest)[1..df,4])\(99,r(p))

}
}

*Health and HBs but no SEP
set more off
local k=0
local s=1
foreach year in 2000 2005  {
foreach fup in 1 2 {
disp "Models for cohort=`year', sex=`s' (1=M, 2=F) and period=`fup', strata by age"
local k=`k'+1
xi:stcox i.intatf sesso eta i.coorte i.tip_nuc i.macroarea3 pcs mcs i.cat_cronicita_total i.diab_new i.BMI_newcat i.fumo if insample`year'==1 & sesso==`s' & fupcl==`fup',  cluster(reg) strata($stratvar)
*save for the first group:
replace dpa_level=1 in `k'
replace s`s'_chd_m12_HR_fup`fup'=(_b[_Iintatf_1]) in `k'
replace s`s'_chd_m12_se_fup`fup'=(_se[_Iintatf_1]) in `k' 
*save for the middle group:
local k=`k'+1
replace dpa_level=2 in `k'
replace s`s'_chd_m12_HR_fup`fup'=(_b[_Iintatf_2]) in `k' 
replace s`s'_chd_m12_se_fup`fup'=(_se[_Iintatf_2]) in `k' 
*save for the top group:
local k=`k'+1
replace dpa_level=3 in `k'
replace s`s'_chd_m12_HR_fup`fup'=(_b[_Iintatf_3]) in `k' 
replace s`s'_chd_m12_se_fup`fup'=(_se[_Iintatf_3]) in `k' 
estat phtest, d log
scalar df=rowsof(r(phtest))
matrix s`s'_chd_m12_phtest`year'_fup`fup'=(r(phtest)[1..df,1],r(phtest)[1..df,4])\(99,r(p))

}
}

*Full adjustment
set more off
local k=0
local s=1
foreach year in 2000 2005  {
foreach fup in 1 2 {
disp "Models for cohort=`year', sex=`s' (1=M, 2=F) and period=`fup', strata by age"
local k=`k'+1
xi:stcox i.intatf sesso eta i.coorte i.tip_nuc i.macroarea3 pcs mcs i.cat_cronicita_total i.diab_new i.BMI_newcat i.fumo i.istrsli if insample`year'==1 & sesso==`s' & fupcl==`fup',  cluster(reg) strata($stratvar)
*save for the first group:
replace dpa_level=1 in `k'
replace s`s'_chd_m13_HR_fup`fup'=(_b[_Iintatf_1]) in `k'
replace s`s'_chd_m13_se_fup`fup'=(_se[_Iintatf_1]) in `k' 
*save for the middle group:
local k=`k'+1
replace dpa_level=2 in `k'
replace s`s'_chd_m13_HR_fup`fup'=(_b[_Iintatf_2]) in `k' 
replace s`s'_chd_m13_se_fup`fup'=(_se[_Iintatf_2]) in `k' 
*save for the top group:
local k=`k'+1
replace dpa_level=3 in `k'
replace s`s'_chd_m13_HR_fup`fup'=(_b[_Iintatf_3]) in `k' 
replace s`s'_chd_m13_se_fup`fup'=(_se[_Iintatf_3]) in `k' 
estat phtest, d log
scalar df=rowsof(r(phtest))
matrix s`s'_chd_m13_phtest`year'_fup`fup'=(r(phtest)[1..df,1],r(phtest)[1..df,4])\(99,r(p))

}
}

*Base model
set more off
local k=0
local s=2
foreach year in 2000 2005  {
foreach fup in 1 2 {
disp "Models for cohort=`year', sex=`s' (1=M, 2=F) and period=`fup', strata by age"
local k=`k'+1
xi:stcox ib3.intatf sesso eta i.coorte i.tip_nuc i.macroarea3 if insample`year'==1 & sesso==`s' & fupcl==`fup',  cluster(reg) strata($stratvar)
*save for the first group:
replace dpa_level=0 in `k'
replace s`s'_chd_m11_HR_fup`fup'=(_b[0.intatf ]) in `k'
replace s`s'_chd_m11_se_fup`fup'=(_se[0.intatf]) in `k' 
*save for the middle group:
local k=`k'+1
replace dpa_level=1 in `k'
replace s`s'_chd_m11_HR_fup`fup'=(_b[1.intatf]) in `k' 
replace s`s'_chd_m11_se_fup`fup'=(_se[1.intatf]) in `k' 
*save for the top group:
local k=`k'+1
replace dpa_level=2 in `k'
replace s`s'_chd_m11_HR_fup`fup'=(_b[2.intatf]) in `k' 
replace s`s'_chd_m11_se_fup`fup'=(_se[2.intatf]) in `k' 
estat phtest, d log
scalar df=rowsof(r(phtest))
matrix s`s'_chd_m11_phtest`year'_fup`fup'=(r(phtest)[1..df,1],r(phtest)[1..df,4])\(99,r(p))

}
}
*Health and HBs but no SEP
set more off
local k=0
local s=2
foreach year in 2000 2005  {
foreach fup in 1 2 {
disp "Models for cohort=`year', sex=`s' (1=M, 2=F) and period=`fup', strata by age"
local k=`k'+1
xi:stcox ib3.intatf sesso eta i.coorte i.tip_nuc i.macroarea3 pcs mcs i.cat_cronicita_total i.diab_new i.BMI_newcat i.fumo if insample`year'==1 & sesso==`s' & fupcl==`fup',  cluster(reg) strata($stratvar)
*save for the first group:
replace dpa_level=0 in `k'
replace s`s'_chd_m12_HR_fup`fup'=(_b[0.intatf]) in `k'
replace s`s'_chd_m12_se_fup`fup'=(_se[0.intatf]) in `k' 
*save for the middle group:
local k=`k'+1
replace dpa_level=1 in `k'
replace s`s'_chd_m12_HR_fup`fup'=(_b[1.intatf]) in `k' 
replace s`s'_chd_m12_se_fup`fup'=(_se[1.intatf]) in `k' 
*save for the top group:
local k=`k'+1
replace dpa_level=2 in `k'
replace s`s'_chd_m12_HR_fup`fup'=(_b[2.intatf]) in `k' 
replace s`s'_chd_m12_se_fup`fup'=(_se[2.intatf]) in `k' 
estat phtest, d log
scalar df=rowsof(r(phtest))
matrix s`s'_chd_m12_phtest`year'_fup`fup'=(r(phtest)[1..df,1],r(phtest)[1..df,4])\(99,r(p))
}
}

*Full adjustment
set more off
local k=0
local s=2
foreach year in 2000 2005  {
foreach fup in 1 2 {
disp "Models for cohort=`year', sex=`s' (1=M, 2=F) and period=`fup', strata by age"
local k=`k'+1
xi:stcox ib3.intatf sesso eta i.coorte i.tip_nuc i.macroarea3 pcs mcs i.cat_cronicita_total i.diab_new i.BMI_newcat i.fumo i.istrsli if insample`year'==1 & sesso==`s' & fupcl==`fup',  cluster(reg) strata($stratvar)
*save for the first group:
replace dpa_level=0 in `k'
replace s`s'_chd_m13_HR_fup`fup'=(_b[0.intatf]) in `k'
replace s`s'_chd_m13_se_fup`fup'=(_se[0.intatf]) in `k' 
*save for the middle group:
local k=`k'+1
replace dpa_level=1 in `k'
replace s`s'_chd_m13_HR_fup`fup'=(_b[1.intatf]) in `k' 
replace s`s'_chd_m13_se_fup`fup'=(_se[1.intatf]) in `k' 
*save for the top group:
local k=`k'+1
replace dpa_level=2 in `k'
replace s`s'_chd_m13_HR_fup`fup'=(_b[2.intatf]) in `k' 
replace s`s'_chd_m13_se_fup`fup'=(_se[2.intatf]) in `k' 
estat phtest, d log
scalar df=rowsof(r(phtest))
matrix s`s'_chd_m13_phtest`year'_fup`fup'=(r(phtest)[1..df,1],r(phtest)[1..df,4])\(99,r(p))

}
}

*For Table S5
*Follow-up time: <5 years since baseline
*meta-analyse:
*men
meta set  s1_chd_m11_HR_fup1 s1_chd_m11_se_fup1 
meta sum, subgroup(dpa_level) eform random

meta set  s1_chd_m12_HR_fup1 s1_chd_m12_se_fup1 
meta sum, subgroup(dpa_level) eform random

meta set  s1_chd_m13_HR_fup1 s1_chd_m13_se_fup1 
meta sum, subgroup(dpa_level) eform random

*women
meta set  s2_chd_m11_HR_fup1 s2_chd_m11_se_fup1 if s2_chd_m11_se_fup1!=0
meta sum, subgroup(dpa_level) eform random

meta set  s2_chd_m12_HR_fup1 s2_chd_m12_se_fup1 if s2_chd_m12_se_fup1!=0
meta sum, subgroup(dpa_level) eform random

meta set  s2_chd_m13_HR_fup1 s2_chd_m13_se_fup1 if s2_chd_m13_se_fup1!=0
meta sum, subgroup(dpa_level) eform random

*Follow-up time: 5+ years since baseline
*meta-analyse:
*men
meta set  s1_chd_m11_HR_fup2 s1_chd_m11_se_fup2
meta sum, subgroup(dpa_level) eform random

meta set  s1_chd_m12_HR_fup2 s1_chd_m12_se_fup2
meta sum, subgroup(dpa_level) eform random

meta set  s1_chd_m13_HR_fup2 s1_chd_m13_se_fup2
meta sum, subgroup(dpa_level) eform random

*women
meta set  s2_chd_m11_HR_fup2 s2_chd_m11_se_fup2
meta sum, subgroup(dpa_level) eform random

meta set  s2_chd_m12_HR_fup2 s2_chd_m12_se_fup2
meta sum, subgroup(dpa_level) eform random

meta set  s2_chd_m13_HR_fup2 s2_chd_m13_se_fup2
meta sum, subgroup(dpa_level) eform random


************************************************************************************************************************

*LEISURE-TIME PA:

*Base model
set more off
foreach s in 1 2 {
local k=0
foreach year in 2000 2005  {
foreach fup in 1 2 {
disp "Models for cohort=`year', sex=`s' (1=M, 2=F) and period=`fup', strata by age"
local k=`k'+1
xi:stcox i.LTPA_total_4group sesso eta i.coorte i.tip_nuc i.macroarea3 if insample`year'==1 & sesso==`s' & fupcl==`fup',  cluster(reg) strata($stratvar)
*save for the first group:
replace ltpa_level=1 in `k'
replace s`s'_chd_m21_HR_fup`fup'=(_b[_ILTPA_tota_1]) in `k'
replace s`s'_chd_m21_se_fup`fup'=(_se[_ILTPA_tota_1]) in `k' 
*save for the middle group:
local k=`k'+1
replace ltpa_level=2 in `k'
replace s`s'_chd_m21_HR_fup`fup'=(_b[_ILTPA_tota_2]) in `k'
replace s`s'_chd_m21_se_fup`fup'=(_se[_ILTPA_tota_2]) in `k' 
*save for the top group:
local k=`k'+1
replace ltpa_level=3 in `k'
replace s`s'_chd_m21_HR_fup`fup'=(_b[_ILTPA_tota_3]) in `k' 
replace s`s'_chd_m21_se_fup`fup'=(_se[_ILTPA_tota_3]) in `k' 
estat phtest, d log
scalar df=rowsof(r(phtest))
matrix s`s'_chd_m21_phtest`year'_fup`fup'=(r(phtest)[1..df,1],r(phtest)[1..df,4])\(99,r(p))

}
}
}
*Health and HBs but no SEP
set more off
foreach s in 1 2 {
local k=0
foreach year in 2000 2005  {
foreach fup in 1 2 {
disp "Models for cohort=`year', sex=`s' (1=M, 2=F) and period=`fup', strata by age"
local k=`k'+1
xi:stcox i.LTPA_total_4group sesso eta i.coorte i.tip_nuc i.macroarea3 pcs mcs i.cat_cronicita_total i.diab_new i.BMI_newcat i.fumo if insample`year'==1 & sesso==`s' & fupcl==`fup',  cluster(reg) strata($stratvar)
*save for the first group:
replace ltpa_level=1 in `k'
replace s`s'_chd_m22_HR_fup`fup'=(_b[_ILTPA_tota_1]) in `k'
replace s`s'_chd_m22_se_fup`fup'=(_se[_ILTPA_tota_1]) in `k' 
*save for the middle group:
local k=`k'+1
replace ltpa_level=2 in `k'
replace s`s'_chd_m22_HR_fup`fup'=(_b[_ILTPA_tota_2]) in `k'
replace s`s'_chd_m22_se_fup`fup'=(_se[_ILTPA_tota_2]) in `k' 
*save for the top group:
local k=`k'+1
replace ltpa_level=3 in `k'
replace s`s'_chd_m22_HR_fup`fup'=(_b[_ILTPA_tota_3]) in `k' 
replace s`s'_chd_m22_se_fup`fup'=(_se[_ILTPA_tota_3]) in `k' 
estat phtest, d log
scalar df=rowsof(r(phtest))
matrix s`s'_chd_m22_phtest`year'_fup`fup'=(r(phtest)[1..df,1],r(phtest)[1..df,4])\(99,r(p))

}
}
}

*Full adjustment
set more off
foreach s in 1 2 {
local k=0
foreach year in 2000 2005  {
foreach fup in 1 2 {
disp "Models for cohort=`year', sex=`s' (1=M, 2=F) and period=`fup', strata by age"
local k=`k'+1
xi:stcox i.LTPA_total_4group sesso eta i.coorte i.tip_nuc i.macroarea3 pcs mcs i.cat_cronicita_total i.diab_new i.BMI_newcat i.fumo i.istrsli if insample`year'==1 & sesso==`s' & fupcl==`fup',  cluster(reg) strata($stratvar)
*save for the first group:
replace ltpa_level=1 in `k'
replace s`s'_chd_m23_HR_fup`fup'=(_b[_ILTPA_tota_1]) in `k'
replace s`s'_chd_m23_se_fup`fup'=(_se[_ILTPA_tota_1]) in `k' 
*save for the middle group:
local k=`k'+1
replace ltpa_level=2 in `k'
replace s`s'_chd_m23_HR_fup`fup'=(_b[_ILTPA_tota_2]) in `k'
replace s`s'_chd_m23_se_fup`fup'=(_se[_ILTPA_tota_2]) in `k' 
*save for the top group:
local k=`k'+1
replace ltpa_level=3 in `k'
replace s`s'_chd_m23_HR_fup`fup'=(_b[_ILTPA_tota_3]) in `k' 
replace s`s'_chd_m23_se_fup`fup'=(_se[_ILTPA_tota_3]) in `k'  
estat phtest, d log
scalar df=rowsof(r(phtest))
matrix s`s'_chd_m23_phtest`year'_fup`fup'=(r(phtest)[1..df,1],r(phtest)[1..df,4])\(99,r(p))

}
}
}

*For table S5
*Follow-up time: <5 years since baseline
*meta-analyse:
*men
meta set  s1_chd_m21_HR_fup1 s1_chd_m21_se_fup1
meta sum, subgroup(ltpa_level) eform random

meta set  s1_chd_m22_HR_fup1 s1_chd_m22_se_fup1
meta sum, subgroup(ltpa_level) eform random

meta set  s1_chd_m23_HR_fup1 s1_chd_m23_se_fup1
meta sum, subgroup(ltpa_level) eform random

*women
meta set  s2_chd_m21_HR_fup1 s2_chd_m21_se_fup1 if s2_chd_m21_se_fup1!=0
meta sum, subgroup(ltpa_level) eform random

meta set  s2_chd_m22_HR_fup1 s2_chd_m22_se_fup1 if s2_chd_m22_se_fup1!=0
meta sum, subgroup(ltpa_level) eform random

meta set  s2_chd_m23_HR_fup1 s2_chd_m23_se_fup1 if s2_chd_m23_se_fup1!=0
meta sum, subgroup(ltpa_level) eform random

*Follow-up time: 5+ years since baseline
*meta-analyse:
*men
meta set  s1_chd_m21_HR_fup2 s1_chd_m21_se_fup2
meta sum, subgroup(ltpa_level) eform random

meta set  s1_chd_m22_HR_fup2 s1_chd_m22_se_fup2
meta sum, subgroup(ltpa_level) eform random

meta set  s1_chd_m23_HR_fup2 s1_chd_m23_se_fup2
meta sum, subgroup(ltpa_level) eform random

*women
meta set  s2_chd_m21_HR_fup2 s2_chd_m21_se_fup2
meta sum, subgroup(ltpa_level) eform random

meta set  s2_chd_m22_HR_fup2 s2_chd_m22_se_fup2
meta sum, subgroup(ltpa_level) eform random

meta set  s2_chd_m23_HR_fup2 s2_chd_m23_se_fup2
meta sum, subgroup(ltpa_level) eform random


************************************************************************************************************************
*All activity types together:
set more off
local k=0
local s=1
foreach year in 2000 2005  {
foreach fup in 1 2 {
disp "Models for cohort=`year', sex=`s' (1=M, 2=F) and period=`fup', strata by age"

local k=`k'+1
xi:stcox i.intlav ib0.intatf i.LTPA_total_4group sesso eta i.coorte i.tip_nuc i.macroarea3 pcs mcs i.cat_cronicita_total i.diab_new i.BMI_newcat i.fumo i.istrsli if insample`year'==1 & sesso==`s' & fupcl==`fup',  cluster(reg) strata($stratvar)

*save for the first group:
replace opa_level=1 in `k'
replace s`s'_chd_m4_HR_fup`fup'=(_b[_Iintlav_1]) in `k'
replace s`s'_chd_m4_se_fup`fup'=(_se[_Iintlav_1]) in `k' 
replace dpa_level=1 in `k'
replace s`s'_chd_m14_HR_fup`fup'=(_b[1.intatf]) in `k'
replace s`s'_chd_m14_se_fup`fup'=(_se[1.intatf]) in `k'
replace ltpa_level=1 in `k'
replace s`s'_chd_m24_HR_fup`fup'=(_b[_ILTPA_tota_1]) in `k'
replace s`s'_chd_m24_se_fup`fup'=(_se[_ILTPA_tota_1]) in `k'
*save for the middle group:
local k=`k'+1 
replace opa_level=2 in `k'
replace s`s'_chd_m4_HR_fup`fup'=(_b[_Iintlav_2]) in `k'
replace s`s'_chd_m4_se_fup`fup'=(_se[_Iintlav_2]) in `k' 
replace dpa_level=2 in `k'
replace s`s'_chd_m14_HR_fup`fup'=(_b[2.intatf]) in `k'
replace s`s'_chd_m14_se_fup`fup'=(_se[2.intatf]) in `k'
replace ltpa_level=2 in `k'
replace s`s'_chd_m24_HR_fup`fup'=(_b[_ILTPA_tota_2]) in `k'
replace s`s'_chd_m24_se_fup`fup'=(_se[_ILTPA_tota_2]) in `k'
*save for the top group:
local k=`k'+1 
replace dpa_level=3 in `k'
replace s`s'_chd_m14_HR_fup`fup'=(_b[3.intatf]) in `k'
replace s`s'_chd_m14_se_fup`fup'=(_se[3.intatf]) in `k'
replace ltpa_level=3 in `k'
replace s`s'_chd_m24_HR_fup`fup'=(_b[_ILTPA_tota_3]) in `k'
replace s`s'_chd_m24_se_fup`fup'=(_se[_ILTPA_tota_3]) in `k'
estat phtest, d log
scalar df=rowsof(r(phtest))
matrix s`s'_chd_m0124_phtest`year'_fup`fup'=(r(phtest)[1..df,1],r(phtest)[1..df,4])\(99,r(p))

}
}

*All activity types together:
set more off
local k=0
local s=2
foreach year in 2000 2005  {
foreach fup in 1 2 {
disp "Models for cohort=`year', sex=`s' (1=M, 2=F) and period=`fup', strata by age"
local k=`k'+1
xi:stcox i.intlav ib3.intatf i.LTPA_total_4group sesso eta i.coorte i.tip_nuc i.macroarea3 pcs mcs i.cat_cronicita_total i.diab_new i.BMI_newcat i.fumo i.istrsli if insample`year'==1 & sesso==`s' & fupcl==`fup',  cluster(reg) strata($stratvar)
*save for the first group:
replace opa_level=1 in `k'
replace s`s'_chd_m4_HR_fup`fup'=(_b[_Iintlav_1]) in `k'
replace s`s'_chd_m4_se_fup`fup'=(_se[_Iintlav_1]) in `k' 
replace dpa_level2=0 in `k'
replace s`s'_chd_m14_HR_fup`fup'=(_b[0.intatf]) in `k'
replace s`s'_chd_m14_se_fup`fup'=(_se[0.intatf]) in `k'
replace ltpa_level=1 in `k'
replace s`s'_chd_m24_HR_fup`fup'=(_b[_ILTPA_tota_1]) in `k'
replace s`s'_chd_m24_se_fup`fup'=(_se[_ILTPA_tota_1]) in `k'
*save for the middle group:
local k=`k'+1 
replace opa_level=2 in `k'
replace s`s'_chd_m4_HR_fup`fup'=(_b[_Iintlav_2]) in `k'
replace s`s'_chd_m4_se_fup`fup'=(_se[_Iintlav_2]) in `k' 
replace dpa_level2=1 in `k'
replace s`s'_chd_m14_HR_fup`fup'=(_b[1.intatf]) in `k'
replace s`s'_chd_m14_se_fup`fup'=(_se[1.intatf]) in `k'
replace ltpa_level=2 in `k'
replace s`s'_chd_m24_HR_fup`fup'=(_b[_ILTPA_tota_2]) in `k'
replace s`s'_chd_m24_se_fup`fup'=(_se[_ILTPA_tota_2]) in `k'
*save for the top group:
local k=`k'+1 
replace dpa_level2=2 in `k'
replace s`s'_chd_m14_HR_fup`fup'=(_b[2.intatf]) in `k'
replace s`s'_chd_m14_se_fup`fup'=(_se[2.intatf]) in `k'
replace ltpa_level=3 in `k'
replace s`s'_chd_m24_HR_fup`fup'=(_b[_ILTPA_tota_3]) in `k'
replace s`s'_chd_m24_se_fup`fup'=(_se[_ILTPA_tota_3]) in `k'
estat phtest, d log
scalar df=rowsof(r(phtest))
matrix s`s'_chd_m0124_phtest`year'_fup`fup'=(r(phtest)[1..df,1],r(phtest)[1..df,4])\(99,r(p))

}
}

*For table S5
*Follow-up time: <5 years since baseline
*meta-analyse:
*men
meta set  s1_chd_m4_HR_fup1 s1_chd_m4_se_fup1
meta sum, subgroup(opa_level) eform random

meta set  s1_chd_m14_HR_fup1 s1_chd_m14_se_fup1 
meta sum, subgroup(dpa_level) eform random

meta set  s1_chd_m24_HR_fup1 s1_chd_m24_se_fup1
meta sum, subgroup(ltpa_level) eform random


*women
meta set  s2_chd_m4_HR_fup1 s2_chd_m4_se_fup1 if s2_chd_m4_se_fup1!=0
meta sum, subgroup(opa_level) eform random

meta set  s2_chd_m14_HR_fup1 s2_chd_m14_se_fup1 if s2_chd_m14_se_fup1!=0
meta sum, subgroup(dpa_level2) eform random

meta set  s2_chd_m24_HR_fup1 s2_chd_m24_se_fup1 if s2_chd_m24_se_fup1!=0 
meta sum, subgroup(ltpa_level) eform random

*Follow-up time: 5+ years since baseline
*meta-analyse:
*men
meta set  s1_chd_m4_HR_fup2 s1_chd_m4_se_fup2
meta sum, subgroup(opa_level) eform random

meta set  s1_chd_m14_HR_fup2 s1_chd_m14_se_fup2
meta sum, subgroup(dpa_level) eform random

meta set  s1_chd_m24_HR_fup2 s1_chd_m24_se_fup2
meta sum, subgroup(ltpa_level) eform random

*women
meta set  s2_chd_m4_HR_fup2 s2_chd_m4_se_fup2
meta sum, subgroup(opa_level) eform random

meta set  s2_chd_m14_HR_fup2 s2_chd_m14_se_fup2
meta sum, subgroup(dpa_level2) eform random

meta set  s2_chd_m24_HR_fup2 s2_chd_m24_se_fup2
meta sum, subgroup(ltpa_level) eform random


log close


******************* SENSITIVITY ANALYSES: Excluding participants with any chronic illness at baseline
clear all
use "$out\OPA_appended_for_analysis.dta", clear

log using "$log\mort_nocronicill_nosplitfup.smcl"

keep if insample2000==1 | insample2005==1

tab cat_cronicita_total, m
tabstat ind_cro, by(cat_cronicita_total) stat(min max)
replace insample2000=0 if  cat_cronicita_total!=0
replace insample2005=0 if  cat_cronicita_total!=0

tab sesso insample2000, m
tab sesso insample2005, m

keep if insample2000==1 | insample2005==1


set more off


*Essential prep:
*RECODE ALL EXPOSURES SO THAT CATEGORIES START AT THE SAME VALUE. Odd one out is intlav
tab intlav, nol
tab intlav
replace intlav=intlav-1
tab intlav, nol
*Empty variables:
gen opa_level=.
gen dpa_level=.
gen ltpa_level=.

foreach model in m1 m2 m3 m4 m11 m12 m13 m14 m21 m22 m23 m24 {
foreach fig in HR se p {

gen s1_mort_`model'_`fig'=.
gen s2_mort_`model'_`fig'=.
}
}

*************************************************************************
*OUTCOME: ALL-CAUSE MORTALITY
stset dt_endfu, failure(mortalita==1) origin(dt_int) id(key) scale(365.25)

global options strata( i.etacl3)
global etaform eta
global othersel 
**********************************************************************

*OCCUPATIONAL PA:
set more off
*Base model

foreach s in 1 2 {
local k=0
foreach year in 2000 2005  {

disp "Models for cohort=`year', sex=`s' (1=M, 2=F) , strata by age"
local k=`k'+1
xi:stcox i.intlav sesso  $etaform i.coorte i.tip_nuc i.macroarea3 if insample`year'==1 & sesso==`s' $othersel,  cluster(reg) $options
*save for the middle group:
replace opa_level=1 in `k'
replace s`s'_mort_m1_HR=(_b[_Iintlav_1]) in `k'
replace s`s'_mort_m1_se=(_se[_Iintlav_1]) in `k' 
*save for the top group:
local k=`k'+1
replace opa_level=2 in `k'
replace s`s'_mort_m1_HR=(_b[_Iintlav_2]) in `k' 
replace s`s'_mort_m1_se=(_se[_Iintlav_2]) in `k' 
est stat
matrix AIC=r(S)[1,5], r(S)[1,6]
estat phtest, d log
scalar df=rowsof(r(phtest))
matrix s`s'_mort_m1_phtest`year'=(r(phtest)[1..df,1],r(phtest)[1..df,4])\(99,r(p)\AIC)
}
}


*Health and HBs but no SEP
foreach s in 1 2 {
local k=0
foreach year in 2000 2005  {

disp "Models for cohort=`year', sex=`s' (1=M, 2=F) , strata by age"
local k=`k'+1
xi:stcox i.intlav sesso  $etaform i.coorte i.tip_nuc i.macroarea3 pcs mcs i.cat_cronicita_total i.diab_new i.BMI_newcat i.fumo if insample`year'==1 & sesso==`s' $othersel,  cluster(reg)  $options
*save for the middle group:
replace opa_level=1 in `k'
replace s`s'_mort_m2_HR=(_b[_Iintlav_1]) in `k'
replace s`s'_mort_m2_se=(_se[_Iintlav_1]) in `k' 
*save for the top group:
local k=`k'+1
replace opa_level=2 in `k'
replace s`s'_mort_m2_HR=(_b[_Iintlav_2]) in `k' 
replace s`s'_mort_m2_se=(_se[_Iintlav_2]) in `k' 
est stat
matrix AIC=r(S)[1,5], r(S)[1,6]
estat phtest, d log
scalar df=rowsof(r(phtest))
matrix s`s'_mort_m2_phtest`year'=(r(phtest)[1..df,1],r(phtest)[1..df,4])\(99,r(p)\AIC)

}
}


*Full adjustment
foreach s in 1 2 {
local k=0
foreach year in 2000 2005  {

disp "Models for cohort=`year', sex=`s' (1=M, 2=F) , strata by age"
local k=`k'+1

xi:stcox i.intlav sesso  $etaform i.coorte i.tip_nuc i.macroarea3 pcs mcs i.cat_cronicita_total i.diab_new i.BMI_newcat i.fumo i.istrsli if insample`year'==1 & sesso==`s' $othersel,  cluster(reg)  $options
*save for the middle group:
replace opa_level=1 in `k'
replace s`s'_mort_m3_HR=(_b[_Iintlav_1]) in `k'
replace s`s'_mort_m3_se=(_se[_Iintlav_1]) in `k' 
*save for the top group:
local k=`k'+1
replace opa_level=2 in `k'
replace s`s'_mort_m3_HR=(_b[_Iintlav_2]) in `k' 
replace s`s'_mort_m3_se=(_se[_Iintlav_2]) in `k' 
est stat
matrix AIC=r(S)[1,5], r(S)[1,6]
estat phtest, d log
scalar df=rowsof(r(phtest))
matrix s`s'_mort_m3_phtest`year'=(r(phtest)[1..df,1],r(phtest)[1..df,4])\(99,r(p)\AIC)

}
}

*For Table S6
*Meta-analyse:
*men
meta set  s1_mort_m1_HR s1_mort_m1_se 
meta sum, subgroup(opa_level) eform random

meta set  s1_mort_m2_HR s1_mort_m2_se 
meta sum, subgroup(opa_level) eform random

meta set  s1_mort_m3_HR s1_mort_m3_se 
meta sum, subgroup(opa_level) eform random


*women
meta set  s2_mort_m1_HR s2_mort_m1_se if s2_mort_m1_se!=0 
meta sum, subgroup(opa_level) eform random

meta set  s2_mort_m2_HR s2_mort_m2_se if s2_mort_m2_se!=0 
meta sum, subgroup(opa_level) eform random

meta set  s2_mort_m3_HR s2_mort_m3_se if s2_mort_m3_se!=0 
meta sum, subgroup(opa_level) eform random


****************************************************************************************************************
*DOMESTIC PA:

*DOMESTIC PA:
*Base model
set more off
local k=0
local s=1
foreach year in 2000 2005  {

disp "Models for cohort=`year', sex=`s' (1=M, 2=F) , strata by age"
local k=`k'+1
xi:stcox i.intatf sesso  $etaform i.coorte i.tip_nuc i.macroarea3 if insample`year'==1 & sesso==`s' $othersel,  cluster(reg)  $options
*save for the first group:
replace dpa_level=1 in `k'
replace s`s'_mort_m11_HR=(_b[_Iintatf_1]) in `k'
replace s`s'_mort_m11_se=(_se[_Iintatf_1]) in `k' 
*save for the middle group:
local k=`k'+1
replace dpa_level=2 in `k'
replace s`s'_mort_m11_HR=(_b[_Iintatf_2]) in `k' 
replace s`s'_mort_m11_se=(_se[_Iintatf_2]) in `k' 
*save for the top group:
local k=`k'+1
replace dpa_level=3 in `k'
replace s`s'_mort_m11_HR=(_b[_Iintatf_3]) in `k' 
replace s`s'_mort_m11_se=(_se[_Iintatf_3]) in `k' 
est stat
matrix AIC=r(S)[1,5], r(S)[1,6]
estat phtest, d log
scalar df=rowsof(r(phtest))
matrix s`s'_mort_m11_phtest`year'=(r(phtest)[1..df,1],r(phtest)[1..df,4])\(99,r(p)\AIC)

}

*Health and HBs but no SEP
set more off
local k=0
local s=1
foreach year in 2000 2005  {

disp "Models for cohort=`year', sex=`s' (1=M, 2=F) , strata by age"
local k=`k'+1
xi:stcox i.intatf sesso  $etaform i.coorte i.tip_nuc i.macroarea3 pcs mcs i.cat_cronicita_total i.diab_new i.BMI_newcat i.fumo if insample`year'==1 & sesso==`s' $othersel,  cluster(reg)  $options
*save for the first group:
replace dpa_level=1 in `k'
replace s`s'_mort_m12_HR=(_b[_Iintatf_1]) in `k'
replace s`s'_mort_m12_se=(_se[_Iintatf_1]) in `k' 
*save for the middle group:
local k=`k'+1
replace dpa_level=2 in `k'
replace s`s'_mort_m12_HR=(_b[_Iintatf_2]) in `k' 
replace s`s'_mort_m12_se=(_se[_Iintatf_2]) in `k' 
*save for the top group:
local k=`k'+1
replace dpa_level=3 in `k'
replace s`s'_mort_m12_HR=(_b[_Iintatf_3]) in `k' 
replace s`s'_mort_m12_se=(_se[_Iintatf_3]) in `k' 
est stat
matrix AIC=r(S)[1,5], r(S)[1,6]
estat phtest, d log
scalar df=rowsof(r(phtest))
matrix s`s'_mort_m12_phtest`year'=(r(phtest)[1..df,1],r(phtest)[1..df,4])\(99,r(p)\AIC)

}

*Full adjustment
set more off
local k=0
local s=1
foreach year in 2000 2005  {

disp "Models for cohort=`year', sex=`s' (1=M, 2=F) , strata by age"
local k=`k'+1
xi:stcox i.intatf sesso  $etaform i.coorte i.tip_nuc i.macroarea3 pcs mcs i.cat_cronicita_total i.diab_new i.BMI_newcat i.fumo i.istrsli if insample`year'==1 & sesso==`s' $othersel,  cluster(reg)  $options
*save for the first group:
replace dpa_level=1 in `k'
replace s`s'_mort_m13_HR=(_b[_Iintatf_1]) in `k'
replace s`s'_mort_m13_se=(_se[_Iintatf_1]) in `k' 
*save for the middle group:
local k=`k'+1
replace dpa_level=2 in `k'
replace s`s'_mort_m13_HR=(_b[_Iintatf_2]) in `k' 
replace s`s'_mort_m13_se=(_se[_Iintatf_2]) in `k' 
*save for the top group:
local k=`k'+1
replace dpa_level=3 in `k'
replace s`s'_mort_m13_HR=(_b[_Iintatf_3]) in `k' 
replace s`s'_mort_m13_se=(_se[_Iintatf_3]) in `k' 
est stat
matrix AIC=r(S)[1,5], r(S)[1,6]
estat phtest, d log
scalar df=rowsof(r(phtest))
matrix s`s'_mort_m13_phtest`year'=(r(phtest)[1..df,1],r(phtest)[1..df,4])\(99,r(p)\AIC)

}

*Base model
set more off
local k=0
local s=2
foreach year in 2000 2005  {

disp "Models for cohort=`year', sex=`s' (1=M, 2=F) , strata by age"
local k=`k'+1
xi:stcox ib3.intatf sesso  $etaform i.coorte i.tip_nuc i.macroarea3 if insample`year'==1 & sesso==`s' $othersel,  cluster(reg)  $options
*save for the first group:
replace dpa_level=0 in `k'
replace s`s'_mort_m11_HR=(_b[0.intatf ]) in `k'
replace s`s'_mort_m11_se=(_se[0.intatf]) in `k' 
*save for the middle group:
local k=`k'+1
replace dpa_level=1 in `k'
replace s`s'_mort_m11_HR=(_b[1.intatf]) in `k' 
replace s`s'_mort_m11_se=(_se[1.intatf]) in `k' 
*save for the top group:
local k=`k'+1
replace dpa_level=2 in `k'
replace s`s'_mort_m11_HR=(_b[2.intatf]) in `k' 
replace s`s'_mort_m11_se=(_se[2.intatf]) in `k' 
est stat
matrix AIC=r(S)[1,5], r(S)[1,6]
estat phtest, d log
scalar df=rowsof(r(phtest))
matrix s`s'_mort_m11_phtest`year'=(r(phtest)[1..df,1],r(phtest)[1..df,4])\(99,r(p)\AIC)

}
*Health and HBs but no SEP
set more off
local k=0
local s=2
foreach year in 2000 2005  {

disp "Models for cohort=`year', sex=`s' (1=M, 2=F) , strata by age"
local k=`k'+1
xi:stcox ib3.intatf sesso  $etaform i.coorte i.tip_nuc i.macroarea3 pcs mcs i.cat_cronicita_total i.diab_new i.BMI_newcat i.fumo if insample`year'==1 & sesso==`s' $othersel,  cluster(reg)  $options
*save for the first group:
replace dpa_level=0 in `k'
replace s`s'_mort_m12_HR=(_b[0.intatf]) in `k'
replace s`s'_mort_m12_se=(_se[0.intatf]) in `k' 
*save for the middle group:
local k=`k'+1
replace dpa_level=1 in `k'
replace s`s'_mort_m12_HR=(_b[1.intatf]) in `k' 
replace s`s'_mort_m12_se=(_se[1.intatf]) in `k' 
*save for the top group:
local k=`k'+1
replace dpa_level=2 in `k'
replace s`s'_mort_m12_HR=(_b[2.intatf]) in `k' 
replace s`s'_mort_m12_se=(_se[2.intatf]) in `k' 
est stat
matrix AIC=r(S)[1,5], r(S)[1,6]
estat phtest, d log
scalar df=rowsof(r(phtest))
matrix s`s'_mort_m12_phtest`year'=(r(phtest)[1..df,1],r(phtest)[1..df,4])\(99,r(p)\AIC)
}

*Full adjustment
set more off
local k=0
local s=2
foreach year in 2000 2005  {

disp "Models for cohort=`year', sex=`s' (1=M, 2=F) , strata by age"
local k=`k'+1
xi:stcox ib3.intatf sesso  $etaform i.coorte i.tip_nuc i.macroarea3 pcs mcs i.cat_cronicita_total i.diab_new i.BMI_newcat i.fumo i.istrsli if insample`year'==1 & sesso==`s' $othersel,  cluster(reg)  $options
*save for the first group:
replace dpa_level=0 in `k'
replace s`s'_mort_m13_HR=(_b[0.intatf]) in `k'
replace s`s'_mort_m13_se=(_se[0.intatf]) in `k' 
*save for the middle group:
local k=`k'+1
replace dpa_level=1 in `k'
replace s`s'_mort_m13_HR=(_b[1.intatf]) in `k' 
replace s`s'_mort_m13_se=(_se[1.intatf]) in `k' 
*save for the top group:
local k=`k'+1
replace dpa_level=2 in `k'
replace s`s'_mort_m13_HR=(_b[2.intatf]) in `k' 
replace s`s'_mort_m13_se=(_se[2.intatf]) in `k' 
est stat
matrix AIC=r(S)[1,5], r(S)[1,6]
estat phtest, d log
scalar df=rowsof(r(phtest))
matrix s`s'_mort_m13_phtest`year'=(r(phtest)[1..df,1],r(phtest)[1..df,4])\(99,r(p)\AIC)

}

*For Table S6
*Meta-analyse:
*men
meta set  s1_mort_m11_HR s1_mort_m11_se if s1_mort_m11_se!=0
meta sum, subgroup(dpa_level) eform random

meta set  s1_mort_m12_HR s1_mort_m12_se if s1_mort_m12_se!=0
meta sum, subgroup(dpa_level) eform random

meta set  s1_mort_m13_HR s1_mort_m13_se if s1_mort_m13_se!=0 
meta sum, subgroup(dpa_level) eform random

*women
meta set  s2_mort_m11_HR s2_mort_m11_se if s2_mort_m11_se!=0
meta sum, subgroup(dpa_level) eform random

meta set  s2_mort_m12_HR s2_mort_m12_se if s2_mort_m12_se!=0
meta sum, subgroup(dpa_level) eform random

meta set  s2_mort_m13_HR s2_mort_m13_se if s2_mort_m13_se!=0
meta sum, subgroup(dpa_level) eform random


************************************************************************************************************************

*LEISURE-TIME PA:

*Base model
set more off
foreach s in 1 2 {
local k=0
foreach year in 2000 2005  {

disp "Models for cohort=`year', sex=`s' (1=M, 2=F) , strata by age"
local k=`k'+1
xi:stcox i.LTPA_total_4group sesso  $etaform i.coorte i.tip_nuc i.macroarea3 if insample`year'==1 & sesso==`s' $othersel,  cluster(reg)  $options
*save for the first group:
replace ltpa_level=1 in `k'
replace s`s'_mort_m21_HR=(_b[_ILTPA_tota_1]) in `k'
replace s`s'_mort_m21_se=(_se[_ILTPA_tota_1]) in `k' 
*save for the middle group:
local k=`k'+1
replace ltpa_level=2 in `k'
replace s`s'_mort_m21_HR=(_b[_ILTPA_tota_2]) in `k'
replace s`s'_mort_m21_se=(_se[_ILTPA_tota_2]) in `k' 
*save for the top group:
local k=`k'+1
replace ltpa_level=3 in `k'
replace s`s'_mort_m21_HR=(_b[_ILTPA_tota_3]) in `k' 
replace s`s'_mort_m21_se=(_se[_ILTPA_tota_3]) in `k' 
est stat
matrix AIC=r(S)[1,5], r(S)[1,6]
estat phtest, d log
scalar df=rowsof(r(phtest))
matrix s`s'_mort_m21_phtest`year'=(r(phtest)[1..df,1],r(phtest)[1..df,4])\(99,r(p)\AIC)

}
}
*Health and HBs but no SEP
set more off
foreach s in 1 2 {
local k=0
foreach year in 2000 2005  {

disp "Models for cohort=`year', sex=`s' (1=M, 2=F) , strata by age"
local k=`k'+1
xi:stcox i.LTPA_total_4group sesso  $etaform i.coorte i.tip_nuc i.macroarea3 pcs mcs i.cat_cronicita_total i.diab_new i.BMI_newcat i.fumo if insample`year'==1 & sesso==`s' $othersel,  cluster(reg)  $options
*save for the first group:
replace ltpa_level=1 in `k'
replace s`s'_mort_m22_HR=(_b[_ILTPA_tota_1]) in `k'
replace s`s'_mort_m22_se=(_se[_ILTPA_tota_1]) in `k' 
*save for the middle group:
local k=`k'+1
replace ltpa_level=2 in `k'
replace s`s'_mort_m22_HR=(_b[_ILTPA_tota_2]) in `k'
replace s`s'_mort_m22_se=(_se[_ILTPA_tota_2]) in `k' 
*save for the top group:
local k=`k'+1
replace ltpa_level=3 in `k'
replace s`s'_mort_m22_HR=(_b[_ILTPA_tota_3]) in `k' 
replace s`s'_mort_m22_se=(_se[_ILTPA_tota_3]) in `k' 
est stat
matrix AIC=r(S)[1,5], r(S)[1,6]
estat phtest, d log
scalar df=rowsof(r(phtest))
matrix s`s'_mort_m22_phtest`year'=(r(phtest)[1..df,1],r(phtest)[1..df,4])\(99,r(p)\AIC)

}
}

*Full adjustment
set more off
foreach s in 1 2 {
local k=0
foreach year in 2000 2005  {

disp "Models for cohort=`year', sex=`s' (1=M, 2=F) , strata by age"
local k=`k'+1
xi:stcox i.LTPA_total_4group sesso  $etaform i.coorte i.tip_nuc i.macroarea3 pcs mcs i.cat_cronicita_total i.diab_new i.BMI_newcat i.fumo i.istrsli if insample`year'==1 & sesso==`s' $othersel,  cluster(reg)  $options
*save for the first group:
replace ltpa_level=1 in `k'
replace s`s'_mort_m23_HR=(_b[_ILTPA_tota_1]) in `k'
replace s`s'_mort_m23_se=(_se[_ILTPA_tota_1]) in `k' 
*save for the middle group:
local k=`k'+1
replace ltpa_level=2 in `k'
replace s`s'_mort_m23_HR=(_b[_ILTPA_tota_2]) in `k'
replace s`s'_mort_m23_se=(_se[_ILTPA_tota_2]) in `k' 
*save for the top group:
local k=`k'+1
replace ltpa_level=3 in `k'
replace s`s'_mort_m23_HR=(_b[_ILTPA_tota_3]) in `k' 
replace s`s'_mort_m23_se=(_se[_ILTPA_tota_3]) in `k'  
est stat
matrix AIC=r(S)[1,5], r(S)[1,6]
estat phtest, d log
scalar df=rowsof(r(phtest))
matrix s`s'_mort_m23_phtest`year'=(r(phtest)[1..df,1],r(phtest)[1..df,4])\(99,r(p)\AIC)

}
}


*For Table S6
*Meta-analyse:
*men
meta set  s1_mort_m21_HR s1_mort_m21_se
meta sum, subgroup(ltpa_level) eform random

meta set  s1_mort_m22_HR s1_mort_m22_se
meta sum, subgroup(ltpa_level) eform random

meta set  s1_mort_m23_HR s1_mort_m23_se
meta sum, subgroup(ltpa_level) eform random

*women
meta set  s2_mort_m21_HR s2_mort_m21_se if s2_mort_m21_se!=0
meta sum, subgroup(ltpa_level) eform random

meta set  s2_mort_m22_HR s2_mort_m22_se if s2_mort_m22_se!=0
meta sum, subgroup(ltpa_level) eform random

meta set  s2_mort_m23_HR s2_mort_m23_se if s2_mort_m23_se!=0
meta sum, subgroup(ltpa_level) eform random


************************************************************************************************************************
*All activity types together:
set more off
local k=0
local s=1
foreach year in 2000 2005  {

disp "Models for cohort=`year', sex=`s' (1=M, 2=F) , strata by age"

local k=`k'+1
xi:stcox i.intlav ib0.intatf i.LTPA_total_4group sesso  $etaform i.coorte i.tip_nuc i.macroarea3 pcs mcs i.cat_cronicita_total i.diab_new i.BMI_newcat i.fumo i.istrsli if insample`year'==1 & sesso==`s' $othersel,  cluster(reg)  $options

*save for the first group:
replace opa_level=1 in `k'
replace s`s'_mort_m4_HR=(_b[_Iintlav_1]) in `k'
replace s`s'_mort_m4_se=(_se[_Iintlav_1]) in `k' 
replace dpa_level=1 in `k'
replace s`s'_mort_m14_HR=(_b[1.intatf]) in `k'
replace s`s'_mort_m14_se=(_se[1.intatf]) in `k'
replace ltpa_level=1 in `k'
replace s`s'_mort_m24_HR=(_b[_ILTPA_tota_1]) in `k'
replace s`s'_mort_m24_se=(_se[_ILTPA_tota_1]) in `k'
*save for the middle group:
local k=`k'+1 
replace opa_level=2 in `k'
replace s`s'_mort_m4_HR=(_b[_Iintlav_2]) in `k'
replace s`s'_mort_m4_se=(_se[_Iintlav_2]) in `k' 
replace dpa_level=2 in `k'
replace s`s'_mort_m14_HR=(_b[2.intatf]) in `k'
replace s`s'_mort_m14_se=(_se[2.intatf]) in `k'
replace ltpa_level=2 in `k'
replace s`s'_mort_m24_HR=(_b[_ILTPA_tota_2]) in `k'
replace s`s'_mort_m24_se=(_se[_ILTPA_tota_2]) in `k'
*save for the top group:
local k=`k'+1 
replace dpa_level=3 in `k'
replace s`s'_mort_m14_HR=(_b[3.intatf]) in `k'
replace s`s'_mort_m14_se=(_se[3.intatf]) in `k'
replace ltpa_level=3 in `k'
replace s`s'_mort_m24_HR=(_b[_ILTPA_tota_3]) in `k'
replace s`s'_mort_m24_se=(_se[_ILTPA_tota_3]) in `k'
est stat
matrix AIC=r(S)[1,5], r(S)[1,6]
estat phtest, d log
scalar df=rowsof(r(phtest))
matrix s`s'_mort_m0124_phtest`year'=(r(phtest)[1..df,1],r(phtest)[1..df,4])\(99,r(p)\AIC)

}

*All activity types together:
set more off
local k=0
local s=2
foreach year in 2000 2005  {

disp "Models for cohort=`year', sex=`s' (1=M, 2=F) , strata by age"
local k=`k'+1
xi:stcox i.intlav ib3.intatf i.LTPA_total_4group sesso  $etaform i.coorte i.tip_nuc i.macroarea3 pcs mcs i.cat_cronicita_total i.diab_new i.BMI_newcat i.fumo i.istrsli if insample`year'==1 & sesso==`s' $othersel,  cluster(reg)  $options
*save for the first group:
replace opa_level=1 in `k'
replace s`s'_mort_m4_HR=(_b[_Iintlav_1]) in `k'
replace s`s'_mort_m4_se=(_se[_Iintlav_1]) in `k' 
replace dpa_level=0 in `k'
replace s`s'_mort_m14_HR=(_b[0.intatf]) in `k'
replace s`s'_mort_m14_se=(_se[0.intatf]) in `k'
replace ltpa_level=1 in `k'
replace s`s'_mort_m24_HR=(_b[_ILTPA_tota_1]) in `k'
replace s`s'_mort_m24_se=(_se[_ILTPA_tota_1]) in `k'
*save for the middle group:
local k=`k'+1 
replace opa_level=2 in `k'
replace s`s'_mort_m4_HR=(_b[_Iintlav_2]) in `k'
replace s`s'_mort_m4_se=(_se[_Iintlav_2]) in `k' 
replace dpa_level=1 in `k'
replace s`s'_mort_m14_HR=(_b[1.intatf]) in `k'
replace s`s'_mort_m14_se=(_se[1.intatf]) in `k'
replace ltpa_level=2 in `k'
replace s`s'_mort_m24_HR=(_b[_ILTPA_tota_2]) in `k'
replace s`s'_mort_m24_se=(_se[_ILTPA_tota_2]) in `k'
*save for the top group:
local k=`k'+1 
replace dpa_level=2 in `k'
replace s`s'_mort_m14_HR=(_b[2.intatf]) in `k'
replace s`s'_mort_m14_se=(_se[2.intatf]) in `k'
replace ltpa_level=3 in `k'
replace s`s'_mort_m24_HR=(_b[_ILTPA_tota_3]) in `k'
replace s`s'_mort_m24_se=(_se[_ILTPA_tota_3]) in `k'
est stat
matrix AIC=r(S)[1,5], r(S)[1,6]
estat phtest, d log
scalar df=rowsof(r(phtest))
matrix s`s'_mort_m0124_phtest`year'=(r(phtest)[1..df,1],r(phtest)[1..df,4])\(99,r(p)\AIC)

}

*For table S6

*Meta-analyse:
*men
meta set  s1_mort_m4_HR s1_mort_m4_se if s1_mort_m4_se!=0
meta sum, subgroup(opa_level) eform random

meta set  s1_mort_m14_HR s1_mort_m14_se if  s1_mort_m14_se!=0
meta sum, subgroup(dpa_level) eform random

meta set  s1_mort_m24_HR s1_mort_m24_se if  s1_mort_m24_se!=0
meta sum, subgroup(ltpa_level) eform random


*Meta-analyse:
*women
meta set  s2_mort_m4_HR s2_mort_m4_se if  s2_mort_m4_se!=0
meta sum, subgroup(opa_level) eform random

meta set  s2_mort_m14_HR s2_mort_m14_se if s2_mort_m14_se!=0
meta sum, subgroup(dpa_level) eform random

meta set  s2_mort_m24_HR s2_mort_m24_se if s2_mort_m24_se!=0
meta sum, subgroup(ltpa_level) eform random


log close


clear all
use "$out\OPA_appended_for_analysis.dta", clear

log using "$log\CHD_nocronicill_nosplitfup.smcl"

keep if insample2000==1 | insample2005==1

tab cat_cronicita_total, m
tabstat ind_cro, by(cat_cronicita_total) stat(min max)
replace insample2000=0 if  cat_cronicita_total!=0
replace insample2005=0 if  cat_cronicita_total!=0

keep if insample2000==1 | insample2005==1
set more off


*Essential prep:
*RECODE ALL EXPOSURES SO THAT CATEGORIES START AT THE SAME VALUE. Odd one out is intlav
tab intlav, nol
tab intlav
replace intlav=intlav-1
tab intlav, nol
*Empty variables:
gen opa_level=.
gen dpa_level=.
gen ltpa_level=.

foreach model in m1 m2 m3 m4 m11 m12 m13 m14 m21 m22 m23 m24 {
foreach fig in HR se p {

gen s1_chd_`model'_`fig'=.
gen s2_chd_`model'_`fig'=.
}
}


*************************************************************************
*OUTCOME: CHD EVENTS (DEATH OR HOSPITALIZATION)
stset dt_endfu_CHD, failure(outcome_CHD==1) origin(dt_int) id(key) scale(365.25)
stsplit fup, after (time=dt_int) at(0 , 10, 16)

global options strata( i.etacl3)
global etaform eta
global othersel 

***********************************************************************

*OCCUPATIONAL PA:
set more off
*Base model

foreach s in 1 2 {
local k=0
foreach year in 2000 2005  {

disp "Models for cohort=`year', sex=`s' (1=M, 2=F) , strata by age"
local k=`k'+1
xi:stcox i.intlav sesso  $etaform i.coorte i.tip_nuc i.macroarea3 if insample`year'==1 & sesso==`s' $othersel,  cluster(reg)  $options
*save for the middle group:
replace opa_level=1 in `k'
replace s`s'_chd_m1_HR=(_b[_Iintlav_1]) in `k'
replace s`s'_chd_m1_se=(_se[_Iintlav_1]) in `k' 
*save for the top group:
local k=`k'+1
replace opa_level=2 in `k'
replace s`s'_chd_m1_HR=(_b[_Iintlav_2]) in `k' 
replace s`s'_chd_m1_se=(_se[_Iintlav_2]) in `k' 
est stat
matrix AIC=r(S)[1,5], r(S)[1,6]
estat phtest, d log
scalar df=rowsof(r(phtest))
matrix s`s'_chd_m1_phtest`year'=(r(phtest)[1..df,1],r(phtest)[1..df,4])\(99,r(p)\AIC)
}
}


*Health and HBs but no SEP
foreach s in 1 2 {
local k=0
foreach year in 2000 2005  {

disp "Models for cohort=`year', sex=`s' (1=M, 2=F) , strata by age"
local k=`k'+1
xi:stcox i.intlav sesso  $etaform i.coorte i.tip_nuc i.macroarea3 pcs mcs i.cat_cronicita_total i.diab_new i.BMI_newcat i.fumo if insample`year'==1 & sesso==`s' $othersel,  cluster(reg)  $options
*save for the middle group:
replace opa_level=1 in `k'
replace s`s'_chd_m2_HR=(_b[_Iintlav_1]) in `k'
replace s`s'_chd_m2_se=(_se[_Iintlav_1]) in `k' 
*save for the top group:
local k=`k'+1
replace opa_level=2 in `k'
replace s`s'_chd_m2_HR=(_b[_Iintlav_2]) in `k' 
replace s`s'_chd_m2_se=(_se[_Iintlav_2]) in `k' 
est stat
matrix AIC=r(S)[1,5], r(S)[1,6]
estat phtest, d log
scalar df=rowsof(r(phtest))
matrix s`s'_chd_m2_phtest`year'=(r(phtest)[1..df,1],r(phtest)[1..df,4])\(99,r(p)\AIC)

}
}


*Full adjustment
foreach s in 1 2 {
local k=0
foreach year in 2000 2005  {

disp "Models for cohort=`year', sex=`s' (1=M, 2=F) , strata by age"
local k=`k'+1

xi:stcox i.intlav sesso  $etaform i.coorte i.tip_nuc i.macroarea3 pcs mcs i.cat_cronicita_total i.diab_new i.BMI_newcat i.fumo i.istrsli if insample`year'==1 & sesso==`s' $othersel,  cluster(reg)  $options
*save for the middle group:
replace opa_level=1 in `k'
replace s`s'_chd_m3_HR=(_b[_Iintlav_1]) in `k'
replace s`s'_chd_m3_se=(_se[_Iintlav_1]) in `k' 
*save for the top group:
local k=`k'+1
replace opa_level=2 in `k'
replace s`s'_chd_m3_HR=(_b[_Iintlav_2]) in `k' 
replace s`s'_chd_m3_se=(_se[_Iintlav_2]) in `k' 
est stat
matrix AIC=r(S)[1,5], r(S)[1,6]
estat phtest, d log
scalar df=rowsof(r(phtest))
matrix s`s'_chd_m3_phtest`year'=(r(phtest)[1..df,1],r(phtest)[1..df,4])\(99,r(p)\AIC)

}
}

*For Table S7
*meta-analyse:
*men
meta set  s1_chd_m1_HR s1_chd_m1_se 
meta sum, subgroup(opa_level) eform random

meta set  s1_chd_m2_HR s1_chd_m2_se 
meta sum, subgroup(opa_level) eform random

meta set  s1_chd_m3_HR s1_chd_m3_se 
meta sum, subgroup(opa_level) eform random


*meta-analyse:
*women
meta set  s2_chd_m1_HR s2_chd_m1_se if s2_chd_m1_se!=0
meta sum, subgroup(opa_level) eform random

meta set  s2_chd_m2_HR s2_chd_m2_se if s2_chd_m2_se!=0
meta sum, subgroup(opa_level) eform random

meta set  s2_chd_m3_HR s2_chd_m3_se if s2_chd_m3_se!=0
meta sum, subgroup(opa_level) eform random


****************************************************************************************************************
*DOMESTIC PA:

*DOMESTIC PA:
*Base model
set more off
local k=0
local s=1
foreach year in 2000 2005  {

disp "Models for cohort=`year', sex=`s' (1=M, 2=F) , strata by age"
local k=`k'+1
xi:stcox i.intatf sesso  $etaform i.coorte i.tip_nuc i.macroarea3 if insample`year'==1 & sesso==`s' $othersel,  cluster(reg)  $options
*save for the first group:
replace dpa_level=1 in `k'
replace s`s'_chd_m11_HR=(_b[_Iintatf_1]) in `k'
replace s`s'_chd_m11_se=(_se[_Iintatf_1]) in `k' 
*save for the middle group:
local k=`k'+1
replace dpa_level=2 in `k'
replace s`s'_chd_m11_HR=(_b[_Iintatf_2]) in `k' 
replace s`s'_chd_m11_se=(_se[_Iintatf_2]) in `k' 
*save for the top group:
local k=`k'+1
replace dpa_level=3 in `k'
replace s`s'_chd_m11_HR=(_b[_Iintatf_3]) in `k' 
replace s`s'_chd_m11_se=(_se[_Iintatf_3]) in `k' 
est stat
matrix AIC=r(S)[1,5], r(S)[1,6]
estat phtest, d log
scalar df=rowsof(r(phtest))
matrix s`s'_chd_m11_phtest`year'=(r(phtest)[1..df,1],r(phtest)[1..df,4])\(99,r(p)\AIC)

}

*Health and HBs but no SEP
set more off
local k=0
local s=1
foreach year in 2000 2005  {

disp "Models for cohort=`year', sex=`s' (1=M, 2=F) , strata by age"
local k=`k'+1
xi:stcox i.intatf sesso  $etaform i.coorte i.tip_nuc i.macroarea3 pcs mcs i.cat_cronicita_total i.diab_new i.BMI_newcat i.fumo if insample`year'==1 & sesso==`s' $othersel,  cluster(reg)  $options
*save for the first group:
replace dpa_level=1 in `k'
replace s`s'_chd_m12_HR=(_b[_Iintatf_1]) in `k'
replace s`s'_chd_m12_se=(_se[_Iintatf_1]) in `k' 
*save for the middle group:
local k=`k'+1
replace dpa_level=2 in `k'
replace s`s'_chd_m12_HR=(_b[_Iintatf_2]) in `k' 
replace s`s'_chd_m12_se=(_se[_Iintatf_2]) in `k' 
*save for the top group:
local k=`k'+1
replace dpa_level=3 in `k'
replace s`s'_chd_m12_HR=(_b[_Iintatf_3]) in `k' 
replace s`s'_chd_m12_se=(_se[_Iintatf_3]) in `k' 
est stat
matrix AIC=r(S)[1,5], r(S)[1,6]
estat phtest, d log
scalar df=rowsof(r(phtest))
matrix s`s'_chd_m12_phtest`year'=(r(phtest)[1..df,1],r(phtest)[1..df,4])\(99,r(p)\AIC)

}

*Full adjustment
set more off
local k=0
local s=1
foreach year in 2000 2005  {

disp "Models for cohort=`year', sex=`s' (1=M, 2=F) , strata by age"
local k=`k'+1
xi:stcox i.intatf sesso  $etaform i.coorte i.tip_nuc i.macroarea3 pcs mcs i.cat_cronicita_total i.diab_new i.BMI_newcat i.fumo i.istrsli if insample`year'==1 & sesso==`s' $othersel,  cluster(reg)  $options
*save for the first group:
replace dpa_level=1 in `k'
replace s`s'_chd_m13_HR=(_b[_Iintatf_1]) in `k'
replace s`s'_chd_m13_se=(_se[_Iintatf_1]) in `k' 
*save for the middle group:
local k=`k'+1
replace dpa_level=2 in `k'
replace s`s'_chd_m13_HR=(_b[_Iintatf_2]) in `k' 
replace s`s'_chd_m13_se=(_se[_Iintatf_2]) in `k' 
*save for the top group:
local k=`k'+1
replace dpa_level=3 in `k'
replace s`s'_chd_m13_HR=(_b[_Iintatf_3]) in `k' 
replace s`s'_chd_m13_se=(_se[_Iintatf_3]) in `k' 
est stat
matrix AIC=r(S)[1,5], r(S)[1,6]
estat phtest, d log
scalar df=rowsof(r(phtest))
matrix s`s'_chd_m13_phtest`year'=(r(phtest)[1..df,1],r(phtest)[1..df,4])\(99,r(p)\AIC)

}

*Base model
set more off
local k=0
local s=2
foreach year in 2000 2005  {

disp "Models for cohort=`year', sex=`s' (1=M, 2=F) , strata by age"
local k=`k'+1
xi:stcox ib3.intatf sesso  $etaform i.coorte i.tip_nuc i.macroarea3 if insample`year'==1 & sesso==`s' $othersel,  cluster(reg)  $options
*save for the first group:
replace dpa_level=0 in `k'
replace s`s'_chd_m11_HR=(_b[0.intatf ]) in `k'
replace s`s'_chd_m11_se=(_se[0.intatf]) in `k' 
*save for the middle group:
local k=`k'+1
replace dpa_level=1 in `k'
replace s`s'_chd_m11_HR=(_b[1.intatf]) in `k' 
replace s`s'_chd_m11_se=(_se[1.intatf]) in `k' 
*save for the top group:
local k=`k'+1
replace dpa_level=2 in `k'
replace s`s'_chd_m11_HR=(_b[2.intatf]) in `k' 
replace s`s'_chd_m11_se=(_se[2.intatf]) in `k' 
est stat
matrix AIC=r(S)[1,5], r(S)[1,6]
estat phtest, d log
scalar df=rowsof(r(phtest))
matrix s`s'_chd_m11_phtest`year'=(r(phtest)[1..df,1],r(phtest)[1..df,4])\(99,r(p)\AIC)

}
*Health and HBs but no SEP
set more off
local k=0
local s=2
foreach year in 2000 2005  {

disp "Models for cohort=`year', sex=`s' (1=M, 2=F) , strata by age"
local k=`k'+1
xi:stcox ib3.intatf sesso  $etaform i.coorte i.tip_nuc i.macroarea3 pcs mcs i.cat_cronicita_total i.diab_new i.BMI_newcat i.fumo if insample`year'==1 & sesso==`s' $othersel,  cluster(reg)  $options
*save for the first group:
replace dpa_level=0 in `k'
replace s`s'_chd_m12_HR=(_b[0.intatf]) in `k'
replace s`s'_chd_m12_se=(_se[0.intatf]) in `k' 
*save for the middle group:
local k=`k'+1
replace dpa_level=1 in `k'
replace s`s'_chd_m12_HR=(_b[1.intatf]) in `k' 
replace s`s'_chd_m12_se=(_se[1.intatf]) in `k' 
*save for the top group:
local k=`k'+1
replace dpa_level=2 in `k'
replace s`s'_chd_m12_HR=(_b[2.intatf]) in `k' 
replace s`s'_chd_m12_se=(_se[2.intatf]) in `k' 
est stat
matrix AIC=r(S)[1,5], r(S)[1,6]
estat phtest, d log
scalar df=rowsof(r(phtest))
matrix s`s'_chd_m12_phtest`year'=(r(phtest)[1..df,1],r(phtest)[1..df,4])\(99,r(p)\AIC)
}

*Full adjustment
set more off
local k=0
local s=2
foreach year in 2000 2005  {

disp "Models for cohort=`year', sex=`s' (1=M, 2=F) , strata by age"
local k=`k'+1
xi:stcox ib3.intatf sesso  $etaform i.coorte i.tip_nuc i.macroarea3 pcs mcs i.cat_cronicita_total i.diab_new i.BMI_newcat i.fumo i.istrsli if insample`year'==1 & sesso==`s' $othersel,  cluster(reg)  $options
*save for the first group:
replace dpa_level=0 in `k'
replace s`s'_chd_m13_HR=(_b[0.intatf]) in `k'
replace s`s'_chd_m13_se=(_se[0.intatf]) in `k' 
*save for the middle group:
local k=`k'+1
replace dpa_level=1 in `k'
replace s`s'_chd_m13_HR=(_b[1.intatf]) in `k' 
replace s`s'_chd_m13_se=(_se[1.intatf]) in `k' 
*save for the top group:
local k=`k'+1
replace dpa_level=2 in `k'
replace s`s'_chd_m13_HR=(_b[2.intatf]) in `k' 
replace s`s'_chd_m13_se=(_se[2.intatf]) in `k' 
est stat
matrix AIC=r(S)[1,5], r(S)[1,6]
estat phtest, d log
scalar df=rowsof(r(phtest))
matrix s`s'_chd_m13_phtest`year'=(r(phtest)[1..df,1],r(phtest)[1..df,4])\(99,r(p)\AIC)

}


*For Table S7
*meta-analyse:
*men
meta set  s1_chd_m11_HR s1_chd_m11_se 
meta sum, subgroup(dpa_level) eform random

meta set  s1_chd_m12_HR s1_chd_m12_se 
meta sum, subgroup(dpa_level) eform random

meta set  s1_chd_m13_HR s1_chd_m13_se 
meta sum, subgroup(dpa_level) eform random

*women
meta set  s2_chd_m11_HR s2_chd_m11_se if s2_chd_m11_se!=0
meta sum, subgroup(dpa_level) eform random

meta set  s2_chd_m12_HR s2_chd_m12_se if s2_chd_m12_se!=0
meta sum, subgroup(dpa_level) eform random

meta set  s2_chd_m13_HR s2_chd_m13_se if s2_chd_m13_se!=0
meta sum, subgroup(dpa_level) eform random


************************************************************************************************************************

*LEISURE-TIME PA:

*Base model
set more off
foreach s in 1 2 {
local k=0
foreach year in 2000 2005  {

disp "Models for cohort=`year', sex=`s' (1=M, 2=F) , strata by age"
local k=`k'+1
xi:stcox i.LTPA_total_4group sesso  $etaform i.coorte i.tip_nuc i.macroarea3 if insample`year'==1 & sesso==`s' $othersel,  cluster(reg)  $options
*save for the first group:
replace ltpa_level=1 in `k'
replace s`s'_chd_m21_HR=(_b[_ILTPA_tota_1]) in `k'
replace s`s'_chd_m21_se=(_se[_ILTPA_tota_1]) in `k' 
*save for the middle group:
local k=`k'+1
replace ltpa_level=2 in `k'
replace s`s'_chd_m21_HR=(_b[_ILTPA_tota_2]) in `k'
replace s`s'_chd_m21_se=(_se[_ILTPA_tota_2]) in `k' 
*save for the top group:
local k=`k'+1
replace ltpa_level=3 in `k'
replace s`s'_chd_m21_HR=(_b[_ILTPA_tota_3]) in `k' 
replace s`s'_chd_m21_se=(_se[_ILTPA_tota_3]) in `k' 
est stat
matrix AIC=r(S)[1,5], r(S)[1,6]
estat phtest, d log
scalar df=rowsof(r(phtest))
matrix s`s'_chd_m21_phtest`year'=(r(phtest)[1..df,1],r(phtest)[1..df,4])\(99,r(p)\AIC)

}
}


*Health and HBs but no SEP
set more off
foreach s in 1 2 {
local k=0
foreach year in 2000 2005  {

disp "Models for cohort=`year', sex=`s' (1=M, 2=F) , strata by age"
local k=`k'+1
xi:stcox i.LTPA_total_4group sesso  $etaform i.coorte i.tip_nuc i.macroarea3 pcs mcs i.cat_cronicita_total i.diab_new i.BMI_newcat i.fumo if insample`year'==1 & sesso==`s' $othersel,  cluster(reg)  $options
*save for the first group:
replace ltpa_level=1 in `k'
replace s`s'_chd_m22_HR=(_b[_ILTPA_tota_1]) in `k'
replace s`s'_chd_m22_se=(_se[_ILTPA_tota_1]) in `k' 
*save for the middle group:
local k=`k'+1
replace ltpa_level=2 in `k'
replace s`s'_chd_m22_HR=(_b[_ILTPA_tota_2]) in `k'
replace s`s'_chd_m22_se=(_se[_ILTPA_tota_2]) in `k' 
*save for the top group:
local k=`k'+1
replace ltpa_level=3 in `k'
replace s`s'_chd_m22_HR=(_b[_ILTPA_tota_3]) in `k' 
replace s`s'_chd_m22_se=(_se[_ILTPA_tota_3]) in `k' 
est stat
matrix AIC=r(S)[1,5], r(S)[1,6]
estat phtest, d log
scalar df=rowsof(r(phtest))
matrix s`s'_chd_m22_phtest`year'=(r(phtest)[1..df,1],r(phtest)[1..df,4])\(99,r(p)\AIC)

}
}

*Full adjustment
set more off
foreach s in 1 2 {
local k=0
foreach year in 2000 2005  {

disp "Models for cohort=`year', sex=`s' (1=M, 2=F) , strata by age"
local k=`k'+1
xi:stcox i.LTPA_total_4group sesso  $etaform i.coorte i.tip_nuc i.macroarea3 pcs mcs i.cat_cronicita_total i.diab_new i.BMI_newcat i.fumo i.istrsli if insample`year'==1 & sesso==`s' $othersel,  cluster(reg)  $options
*save for the first group:
replace ltpa_level=1 in `k'
replace s`s'_chd_m23_HR=(_b[_ILTPA_tota_1]) in `k'
replace s`s'_chd_m23_se=(_se[_ILTPA_tota_1]) in `k' 
*save for the middle group:
local k=`k'+1
replace ltpa_level=2 in `k'
replace s`s'_chd_m23_HR=(_b[_ILTPA_tota_2]) in `k'
replace s`s'_chd_m23_se=(_se[_ILTPA_tota_2]) in `k' 
*save for the top group:
local k=`k'+1
replace ltpa_level=3 in `k'
replace s`s'_chd_m23_HR=(_b[_ILTPA_tota_3]) in `k' 
replace s`s'_chd_m23_se=(_se[_ILTPA_tota_3]) in `k'  
est stat
matrix AIC=r(S)[1,5], r(S)[1,6]
estat phtest, d log
scalar df=rowsof(r(phtest))
matrix s`s'_chd_m23_phtest`year'=(r(phtest)[1..df,1],r(phtest)[1..df,4])\(99,r(p)\AIC)

}
}


*For Table S7
*meta-analyse:
*men
meta set  s1_chd_m21_HR s1_chd_m21_se
meta sum, subgroup(ltpa_level) eform random

meta set  s1_chd_m22_HR s1_chd_m22_se
meta sum, subgroup(ltpa_level) eform random

meta set  s1_chd_m23_HR s1_chd_m23_se
meta sum, subgroup(ltpa_level) eform random

*women
meta set  s2_chd_m21_HR s2_chd_m21_se if s2_chd_m21_se!=0
meta sum, subgroup(ltpa_level) eform random

meta set  s2_chd_m22_HR s2_chd_m22_se if s2_chd_m22_se!=0
meta sum, subgroup(ltpa_level) eform random

meta set  s2_chd_m23_HR s2_chd_m23_se if s2_chd_m23_se!=0
meta sum, subgroup(ltpa_level) eform random


************************************************************************************************************************
*All activity types together:
set more off
local k=0
local s=1
foreach year in 2000 2005  {

disp "Models for cohort=`year', sex=`s' (1=M, 2=F) , strata by age"

local k=`k'+1
xi:stcox i.intlav ib0.intatf i.LTPA_total_4group sesso  $etaform i.coorte i.tip_nuc i.macroarea3 pcs mcs i.cat_cronicita_total i.diab_new i.BMI_newcat i.fumo i.istrsli if insample`year'==1 & sesso==`s' $othersel,  cluster(reg)  $options

*save for the first group:
replace opa_level=1 in `k'
replace s`s'_chd_m4_HR=(_b[_Iintlav_1]) in `k'
replace s`s'_chd_m4_se=(_se[_Iintlav_1]) in `k' 
replace dpa_level=1 in `k'
replace s`s'_chd_m14_HR=(_b[1.intatf]) in `k'
replace s`s'_chd_m14_se=(_se[1.intatf]) in `k'
replace ltpa_level=1 in `k'
replace s`s'_chd_m24_HR=(_b[_ILTPA_tota_1]) in `k'
replace s`s'_chd_m24_se=(_se[_ILTPA_tota_1]) in `k'
*save for the middle group:
local k=`k'+1 
replace opa_level=2 in `k'
replace s`s'_chd_m4_HR=(_b[_Iintlav_2]) in `k'
replace s`s'_chd_m4_se=(_se[_Iintlav_2]) in `k' 
replace dpa_level=2 in `k'
replace s`s'_chd_m14_HR=(_b[2.intatf]) in `k'
replace s`s'_chd_m14_se=(_se[2.intatf]) in `k'
replace ltpa_level=2 in `k'
replace s`s'_chd_m24_HR=(_b[_ILTPA_tota_2]) in `k'
replace s`s'_chd_m24_se=(_se[_ILTPA_tota_2]) in `k'
*save for the top group:
local k=`k'+1 
replace dpa_level=3 in `k'
replace s`s'_chd_m14_HR=(_b[3.intatf]) in `k'
replace s`s'_chd_m14_se=(_se[3.intatf]) in `k'
replace ltpa_level=3 in `k'
replace s`s'_chd_m24_HR=(_b[_ILTPA_tota_3]) in `k'
replace s`s'_chd_m24_se=(_se[_ILTPA_tota_3]) in `k'
est stat
matrix AIC=r(S)[1,5], r(S)[1,6]
estat phtest, d log
scalar df=rowsof(r(phtest))
matrix s`s'_chd_m0124_phtest`year'=(r(phtest)[1..df,1],r(phtest)[1..df,4])\(99,r(p)\AIC)

}

*All activity types together:
set more off
local k=0
local s=2
foreach year in 2000 2005  {

disp "Models for cohort=`year', sex=`s' (1=M, 2=F) , strata by age"
local k=`k'+1
xi:stcox i.intlav ib3.intatf i.LTPA_total_4group sesso  $etaform i.coorte i.tip_nuc i.macroarea3 pcs mcs i.cat_cronicita_total i.diab_new i.BMI_newcat i.fumo i.istrsli if insample`year'==1 & sesso==`s' $othersel,  cluster(reg)  $options
*save for the first group:
replace opa_level=1 in `k'
replace s`s'_chd_m4_HR=(_b[_Iintlav_1]) in `k'
replace s`s'_chd_m4_se=(_se[_Iintlav_1]) in `k' 
replace dpa_level=0 in `k'
replace s`s'_chd_m14_HR=(_b[0.intatf]) in `k'
replace s`s'_chd_m14_se=(_se[0.intatf]) in `k'
replace ltpa_level=1 in `k'
replace s`s'_chd_m24_HR=(_b[_ILTPA_tota_1]) in `k'
replace s`s'_chd_m24_se=(_se[_ILTPA_tota_1]) in `k'
*save for the middle group:
local k=`k'+1 
replace opa_level=2 in `k'
replace s`s'_chd_m4_HR=(_b[_Iintlav_2]) in `k'
replace s`s'_chd_m4_se=(_se[_Iintlav_2]) in `k' 
replace dpa_level=1 in `k'
replace s`s'_chd_m14_HR=(_b[1.intatf]) in `k'
replace s`s'_chd_m14_se=(_se[1.intatf]) in `k'
replace ltpa_level=2 in `k'
replace s`s'_chd_m24_HR=(_b[_ILTPA_tota_2]) in `k'
replace s`s'_chd_m24_se=(_se[_ILTPA_tota_2]) in `k'
*save for the top group:
local k=`k'+1 
replace dpa_level=2 in `k'
replace s`s'_chd_m14_HR=(_b[2.intatf]) in `k'
replace s`s'_chd_m14_se=(_se[2.intatf]) in `k'
replace ltpa_level=3 in `k'
replace s`s'_chd_m24_HR=(_b[_ILTPA_tota_3]) in `k'
replace s`s'_chd_m24_se=(_se[_ILTPA_tota_3]) in `k'
est stat
matrix AIC=r(S)[1,5], r(S)[1,6]
estat phtest, d log
scalar df=rowsof(r(phtest))
matrix s`s'_chd_m0124_phtest`year'=(r(phtest)[1..df,1],r(phtest)[1..df,4])\(99,r(p)\AIC)

}


*For table S7
*meta-analyse:
*men
meta set  s1_chd_m4_HR s1_chd_m4_se
meta sum, subgroup(opa_level) eform random

meta set  s1_chd_m14_HR s1_chd_m14_se 
meta sum, subgroup(dpa_level) eform random

meta set  s1_chd_m24_HR s1_chd_m24_se
meta sum, subgroup(ltpa_level) eform random


*meta-analyse:
*women
meta set  s2_chd_m4_HR s2_chd_m4_se if s2_chd_m4_se!=0
meta sum, subgroup(opa_level) eform random

meta set  s2_chd_m14_HR s2_chd_m14_se if s2_chd_m14_se!=0
meta sum, subgroup(dpa_level) eform random

meta set  s2_chd_m24_HR s2_chd_m24_se if s2_chd_m24_se!=0 
meta sum, subgroup(ltpa_level) eform random


log close


******************* SENSITIVITY ANALYSES:  Restricting to participants who had not changed jobs within the past 5 years

clear all
use "$out\OPA_appended_for_analysis.dta", clear

log using "$log\mort_5ysamejob_nosplitfup.smcl"

keep if insample2000==1 | insample2005==1

sum annip
tab annip if (insample2000==1 | insample2005==1), m

replace insample2000=0 if  annip<5
replace insample2005=0 if annip<5
replace insample_total=0 if annip<5

tab sesso insample2000, m
tab sesso insample2005, m

keep if insample2000==1 | insample2005==1
set more off


*Essential prep:
*RECODE ALL EXPOSURES SO THAT CATEGORIES START AT THE SAME VALUE. Odd one out is intlav
tab intlav, nol
tab intlav
replace intlav=intlav-1
tab intlav, nol
*Empty variables:
gen opa_level=.
gen dpa_level=.
gen ltpa_level=.

foreach model in m1 m2 m3 m4 m11 m12 m13 m14 m21 m22 m23 m24 {
foreach fig in HR se p {

gen s1_mort_`model'_`fig'=.
gen s2_mort_`model'_`fig'=.
}
}

*************************************************************************
*OUTCOME: ALL-CAUSE MORTALITY
stset dt_endfu, failure(mortalita==1) origin(dt_int) id(key) scale(365.25)

global options strata( i.etacl3)
global etaform eta
global othersel 

**********************************************************************

*OCCUPATIONAL PA:
set more off
*Base model

foreach s in 1 2 {
local k=0
foreach year in 2000 2005  {

disp "Models for cohort=`year', sex=`s' (1=M, 2=F) , strata by age"
local k=`k'+1
xi:stcox i.intlav sesso  $etaform i.coorte i.tip_nuc i.macroarea3 if insample`year'==1 & sesso==`s' $othersel,  cluster(reg) $options
*save for the middle group:
replace opa_level=1 in `k'
replace s`s'_mort_m1_HR=(_b[_Iintlav_1]) in `k'
replace s`s'_mort_m1_se=(_se[_Iintlav_1]) in `k' 
*save for the top group:
local k=`k'+1
replace opa_level=2 in `k'
replace s`s'_mort_m1_HR=(_b[_Iintlav_2]) in `k' 
replace s`s'_mort_m1_se=(_se[_Iintlav_2]) in `k' 
est stat
matrix AIC=r(S)[1,5], r(S)[1,6]
estat phtest, d log
scalar df=rowsof(r(phtest))
matrix s`s'_mort_m1_phtest`year'=(r(phtest)[1..df,1],r(phtest)[1..df,4])\(99,r(p)\AIC)
}
}


*Health and HBs but no SEP
foreach s in 1 2 {
local k=0
foreach year in 2000 2005  {

disp "Models for cohort=`year', sex=`s' (1=M, 2=F) , strata by age"
local k=`k'+1
xi:stcox i.intlav sesso  $etaform i.coorte i.tip_nuc i.macroarea3 pcs mcs i.cat_cronicita_total i.diab_new i.BMI_newcat i.fumo if insample`year'==1 & sesso==`s' $othersel,  cluster(reg)  $options
*save for the middle group:
replace opa_level=1 in `k'
replace s`s'_mort_m2_HR=(_b[_Iintlav_1]) in `k'
replace s`s'_mort_m2_se=(_se[_Iintlav_1]) in `k' 
*save for the top group:
local k=`k'+1
replace opa_level=2 in `k'
replace s`s'_mort_m2_HR=(_b[_Iintlav_2]) in `k' 
replace s`s'_mort_m2_se=(_se[_Iintlav_2]) in `k' 
est stat
matrix AIC=r(S)[1,5], r(S)[1,6]
estat phtest, d log
scalar df=rowsof(r(phtest))
matrix s`s'_mort_m2_phtest`year'=(r(phtest)[1..df,1],r(phtest)[1..df,4])\(99,r(p)\AIC)

}
}


*Full adjustment
foreach s in 1 2 {
local k=0
foreach year in 2000 2005  {

disp "Models for cohort=`year', sex=`s' (1=M, 2=F) , strata by age"
local k=`k'+1

xi:stcox i.intlav sesso  $etaform i.coorte i.tip_nuc i.macroarea3 pcs mcs i.cat_cronicita_total i.diab_new i.BMI_newcat i.fumo i.istrsli if insample`year'==1 & sesso==`s' $othersel,  cluster(reg)  $options
*save for the middle group:
replace opa_level=1 in `k'
replace s`s'_mort_m3_HR=(_b[_Iintlav_1]) in `k'
replace s`s'_mort_m3_se=(_se[_Iintlav_1]) in `k' 
*save for the top group:
local k=`k'+1
replace opa_level=2 in `k'
replace s`s'_mort_m3_HR=(_b[_Iintlav_2]) in `k' 
replace s`s'_mort_m3_se=(_se[_Iintlav_2]) in `k' 
est stat
matrix AIC=r(S)[1,5], r(S)[1,6]
estat phtest, d log
scalar df=rowsof(r(phtest))
matrix s`s'_mort_m3_phtest`year'=(r(phtest)[1..df,1],r(phtest)[1..df,4])\(99,r(p)\AIC)

}
}

*For Table S8
*Meta-analyse:
*men
meta set  s1_mort_m1_HR s1_mort_m1_se 
meta sum, subgroup(opa_level) eform random

meta set  s1_mort_m2_HR s1_mort_m2_se 
meta sum, subgroup(opa_level) eform random

meta set  s1_mort_m3_HR s1_mort_m3_se 
meta sum, subgroup(opa_level) eform random

*women
meta set  s2_mort_m1_HR s2_mort_m1_se if s2_mort_m1_se!=0 
meta sum, subgroup(opa_level) eform random

meta set  s2_mort_m2_HR s2_mort_m2_se if s2_mort_m2_se!=0
meta sum, subgroup(opa_level) eform random

meta set  s2_mort_m3_HR s2_mort_m3_se if s2_mort_m3_se!=0 
meta sum, subgroup(opa_level) eform random


****************************************************************************************************************
*DOMESTIC PA:

*DOMESTIC PA:
*Base model
set more off
local k=0
local s=1
foreach year in 2000 2005  {

disp "Models for cohort=`year', sex=`s' (1=M, 2=F) , strata by age"
local k=`k'+1
xi:stcox i.intatf sesso  $etaform i.coorte i.tip_nuc i.macroarea3 if insample`year'==1 & sesso==`s' $othersel,  cluster(reg)  $options
*save for the first group:
replace dpa_level=1 in `k'
replace s`s'_mort_m11_HR=(_b[_Iintatf_1]) in `k'
replace s`s'_mort_m11_se=(_se[_Iintatf_1]) in `k' 
*save for the middle group:
local k=`k'+1
replace dpa_level=2 in `k'
replace s`s'_mort_m11_HR=(_b[_Iintatf_2]) in `k' 
replace s`s'_mort_m11_se=(_se[_Iintatf_2]) in `k' 
*save for the top group:
local k=`k'+1
replace dpa_level=3 in `k'
replace s`s'_mort_m11_HR=(_b[_Iintatf_3]) in `k' 
replace s`s'_mort_m11_se=(_se[_Iintatf_3]) in `k' 
est stat
matrix AIC=r(S)[1,5], r(S)[1,6]
estat phtest, d log
scalar df=rowsof(r(phtest))
matrix s`s'_mort_m11_phtest`year'=(r(phtest)[1..df,1],r(phtest)[1..df,4])\(99,r(p)\AIC)

}

*Health and HBs but no SEP
set more off
local k=0
local s=1
foreach year in 2000 2005  {

disp "Models for cohort=`year', sex=`s' (1=M, 2=F) , strata by age"
local k=`k'+1
xi:stcox i.intatf sesso  $etaform i.coorte i.tip_nuc i.macroarea3 pcs mcs i.cat_cronicita_total i.diab_new i.BMI_newcat i.fumo if insample`year'==1 & sesso==`s' $othersel,  cluster(reg)  $options
*save for the first group:
replace dpa_level=1 in `k'
replace s`s'_mort_m12_HR=(_b[_Iintatf_1]) in `k'
replace s`s'_mort_m12_se=(_se[_Iintatf_1]) in `k' 
*save for the middle group:
local k=`k'+1
replace dpa_level=2 in `k'
replace s`s'_mort_m12_HR=(_b[_Iintatf_2]) in `k' 
replace s`s'_mort_m12_se=(_se[_Iintatf_2]) in `k' 
*save for the top group:
local k=`k'+1
replace dpa_level=3 in `k'
replace s`s'_mort_m12_HR=(_b[_Iintatf_3]) in `k' 
replace s`s'_mort_m12_se=(_se[_Iintatf_3]) in `k' 
est stat
matrix AIC=r(S)[1,5], r(S)[1,6]
estat phtest, d log
scalar df=rowsof(r(phtest))
matrix s`s'_mort_m12_phtest`year'=(r(phtest)[1..df,1],r(phtest)[1..df,4])\(99,r(p)\AIC)

}

*Full adjustment
set more off
local k=0
local s=1
foreach year in 2000 2005  {

disp "Models for cohort=`year', sex=`s' (1=M, 2=F) , strata by age"
local k=`k'+1
xi:stcox i.intatf sesso  $etaform i.coorte i.tip_nuc i.macroarea3 pcs mcs i.cat_cronicita_total i.diab_new i.BMI_newcat i.fumo i.istrsli if insample`year'==1 & sesso==`s' $othersel,  cluster(reg)  $options
*save for the first group:
replace dpa_level=1 in `k'
replace s`s'_mort_m13_HR=(_b[_Iintatf_1]) in `k'
replace s`s'_mort_m13_se=(_se[_Iintatf_1]) in `k' 
*save for the middle group:
local k=`k'+1
replace dpa_level=2 in `k'
replace s`s'_mort_m13_HR=(_b[_Iintatf_2]) in `k' 
replace s`s'_mort_m13_se=(_se[_Iintatf_2]) in `k' 
*save for the top group:
local k=`k'+1
replace dpa_level=3 in `k'
replace s`s'_mort_m13_HR=(_b[_Iintatf_3]) in `k' 
replace s`s'_mort_m13_se=(_se[_Iintatf_3]) in `k' 
est stat
matrix AIC=r(S)[1,5], r(S)[1,6]
estat phtest, d log
scalar df=rowsof(r(phtest))
matrix s`s'_mort_m13_phtest`year'=(r(phtest)[1..df,1],r(phtest)[1..df,4])\(99,r(p)\AIC)

}

*Base model
set more off
local k=0
local s=2
foreach year in 2000 2005  {

disp "Models for cohort=`year', sex=`s' (1=M, 2=F) , strata by age"
local k=`k'+1
xi:stcox ib3.intatf sesso  $etaform i.coorte i.tip_nuc i.macroarea3 if insample`year'==1 & sesso==`s' $othersel,  cluster(reg)  $options
*save for the first group:
replace dpa_level=0 in `k'
replace s`s'_mort_m11_HR=(_b[0.intatf ]) in `k'
replace s`s'_mort_m11_se=(_se[0.intatf]) in `k' 
*save for the middle group:
local k=`k'+1
replace dpa_level=1 in `k'
replace s`s'_mort_m11_HR=(_b[1.intatf]) in `k' 
replace s`s'_mort_m11_se=(_se[1.intatf]) in `k' 
*save for the top group:
local k=`k'+1
replace dpa_level=2 in `k'
replace s`s'_mort_m11_HR=(_b[2.intatf]) in `k' 
replace s`s'_mort_m11_se=(_se[2.intatf]) in `k' 
est stat
matrix AIC=r(S)[1,5], r(S)[1,6]
estat phtest, d log
scalar df=rowsof(r(phtest))
matrix s`s'_mort_m11_phtest`year'=(r(phtest)[1..df,1],r(phtest)[1..df,4])\(99,r(p)\AIC)

}
*Health and HBs but no SEP
set more off
local k=0
local s=2
foreach year in 2000 2005  {

disp "Models for cohort=`year', sex=`s' (1=M, 2=F) , strata by age"
local k=`k'+1
xi:stcox ib3.intatf sesso  $etaform i.coorte i.tip_nuc i.macroarea3 pcs mcs i.cat_cronicita_total i.diab_new i.BMI_newcat i.fumo if insample`year'==1 & sesso==`s' $othersel,  cluster(reg)  $options
*save for the first group:
replace dpa_level=0 in `k'
replace s`s'_mort_m12_HR=(_b[0.intatf]) in `k'
replace s`s'_mort_m12_se=(_se[0.intatf]) in `k' 
*save for the middle group:
local k=`k'+1
replace dpa_level=1 in `k'
replace s`s'_mort_m12_HR=(_b[1.intatf]) in `k' 
replace s`s'_mort_m12_se=(_se[1.intatf]) in `k' 
*save for the top group:
local k=`k'+1
replace dpa_level=2 in `k'
replace s`s'_mort_m12_HR=(_b[2.intatf]) in `k' 
replace s`s'_mort_m12_se=(_se[2.intatf]) in `k' 
est stat
matrix AIC=r(S)[1,5], r(S)[1,6]
estat phtest, d log
scalar df=rowsof(r(phtest))
matrix s`s'_mort_m12_phtest`year'=(r(phtest)[1..df,1],r(phtest)[1..df,4])\(99,r(p)\AIC)
}

*Full adjustment
set more off
local k=0
local s=2
foreach year in 2000 2005  {

disp "Models for cohort=`year', sex=`s' (1=M, 2=F) , strata by age"
local k=`k'+1
xi:stcox ib3.intatf sesso  $etaform i.coorte i.tip_nuc i.macroarea3 pcs mcs i.cat_cronicita_total i.diab_new i.BMI_newcat i.fumo i.istrsli if insample`year'==1 & sesso==`s' $othersel,  cluster(reg)  $options
*save for the first group:
replace dpa_level=0 in `k'
replace s`s'_mort_m13_HR=(_b[0.intatf]) in `k'
replace s`s'_mort_m13_se=(_se[0.intatf]) in `k' 
*save for the middle group:
local k=`k'+1
replace dpa_level=1 in `k'
replace s`s'_mort_m13_HR=(_b[1.intatf]) in `k' 
replace s`s'_mort_m13_se=(_se[1.intatf]) in `k' 
*save for the top group:
local k=`k'+1
replace dpa_level=2 in `k'
replace s`s'_mort_m13_HR=(_b[2.intatf]) in `k' 
replace s`s'_mort_m13_se=(_se[2.intatf]) in `k' 
est stat
matrix AIC=r(S)[1,5], r(S)[1,6]
estat phtest, d log
scalar df=rowsof(r(phtest))
matrix s`s'_mort_m13_phtest`year'=(r(phtest)[1..df,1],r(phtest)[1..df,4])\(99,r(p)\AIC)

}

*For Table S8
*Meta-analyse:
*men
meta set  s1_mort_m11_HR s1_mort_m11_se if s1_mort_m11_se!=0
meta sum, subgroup(dpa_level) eform random

meta set  s1_mort_m12_HR s1_mort_m12_se if s1_mort_m12_se!=0
meta sum, subgroup(dpa_level) eform random

meta set  s1_mort_m13_HR s1_mort_m13_se if s1_mort_m13_se!=0 
meta sum, subgroup(dpa_level) eform random

*women
meta set  s2_mort_m11_HR s2_mort_m11_se if s2_mort_m11_se!=0
meta sum, subgroup(dpa_level) eform random

meta set  s2_mort_m12_HR s2_mort_m12_se if s2_mort_m12_se!=0
meta sum, subgroup(dpa_level) eform random

meta set  s2_mort_m13_HR s2_mort_m13_se if s2_mort_m13_se!=0
meta sum, subgroup(dpa_level) eform random


************************************************************************************************************************

*LEISURE-TIME PA:

*Base model
set more off
foreach s in 1 2 {
local k=0
foreach year in 2000 2005  {

disp "Models for cohort=`year', sex=`s' (1=M, 2=F) , strata by age"
local k=`k'+1
xi:stcox i.LTPA_total_4group sesso  $etaform i.coorte i.tip_nuc i.macroarea3 if insample`year'==1 & sesso==`s' $othersel,  cluster(reg)  $options
*save for the first group:
replace ltpa_level=1 in `k'
replace s`s'_mort_m21_HR=(_b[_ILTPA_tota_1]) in `k'
replace s`s'_mort_m21_se=(_se[_ILTPA_tota_1]) in `k' 
*save for the middle group:
local k=`k'+1
replace ltpa_level=2 in `k'
replace s`s'_mort_m21_HR=(_b[_ILTPA_tota_2]) in `k'
replace s`s'_mort_m21_se=(_se[_ILTPA_tota_2]) in `k' 
*save for the top group:
local k=`k'+1
replace ltpa_level=3 in `k'
replace s`s'_mort_m21_HR=(_b[_ILTPA_tota_3]) in `k' 
replace s`s'_mort_m21_se=(_se[_ILTPA_tota_3]) in `k' 
est stat
matrix AIC=r(S)[1,5], r(S)[1,6]
estat phtest, d log
scalar df=rowsof(r(phtest))
matrix s`s'_mort_m21_phtest`year'=(r(phtest)[1..df,1],r(phtest)[1..df,4])\(99,r(p)\AIC)

}
}
*Health and HBs but no SEP
set more off
foreach s in 1 2 {
local k=0
foreach year in 2000 2005  {

disp "Models for cohort=`year', sex=`s' (1=M, 2=F) , strata by age"
local k=`k'+1
xi:stcox i.LTPA_total_4group sesso  $etaform i.coorte i.tip_nuc i.macroarea3 pcs mcs i.cat_cronicita_total i.diab_new i.BMI_newcat i.fumo if insample`year'==1 & sesso==`s' $othersel,  cluster(reg)  $options
*save for the first group:
replace ltpa_level=1 in `k'
replace s`s'_mort_m22_HR=(_b[_ILTPA_tota_1]) in `k'
replace s`s'_mort_m22_se=(_se[_ILTPA_tota_1]) in `k' 
*save for the middle group:
local k=`k'+1
replace ltpa_level=2 in `k'
replace s`s'_mort_m22_HR=(_b[_ILTPA_tota_2]) in `k'
replace s`s'_mort_m22_se=(_se[_ILTPA_tota_2]) in `k' 
*save for the top group:
local k=`k'+1
replace ltpa_level=3 in `k'
replace s`s'_mort_m22_HR=(_b[_ILTPA_tota_3]) in `k' 
replace s`s'_mort_m22_se=(_se[_ILTPA_tota_3]) in `k' 
est stat
matrix AIC=r(S)[1,5], r(S)[1,6]
estat phtest, d log
scalar df=rowsof(r(phtest))
matrix s`s'_mort_m22_phtest`year'=(r(phtest)[1..df,1],r(phtest)[1..df,4])\(99,r(p)\AIC)

}
}

*Full adjustment
set more off
foreach s in 1 2 {
local k=0
foreach year in 2000 2005  {

disp "Models for cohort=`year', sex=`s' (1=M, 2=F) , strata by age"
local k=`k'+1
xi:stcox i.LTPA_total_4group sesso  $etaform i.coorte i.tip_nuc i.macroarea3 pcs mcs i.cat_cronicita_total i.diab_new i.BMI_newcat i.fumo i.istrsli if insample`year'==1 & sesso==`s' $othersel,  cluster(reg)  $options
*save for the first group:
replace ltpa_level=1 in `k'
replace s`s'_mort_m23_HR=(_b[_ILTPA_tota_1]) in `k'
replace s`s'_mort_m23_se=(_se[_ILTPA_tota_1]) in `k' 
*save for the middle group:
local k=`k'+1
replace ltpa_level=2 in `k'
replace s`s'_mort_m23_HR=(_b[_ILTPA_tota_2]) in `k'
replace s`s'_mort_m23_se=(_se[_ILTPA_tota_2]) in `k' 
*save for the top group:
local k=`k'+1
replace ltpa_level=3 in `k'
replace s`s'_mort_m23_HR=(_b[_ILTPA_tota_3]) in `k' 
replace s`s'_mort_m23_se=(_se[_ILTPA_tota_3]) in `k'  
est stat
matrix AIC=r(S)[1,5], r(S)[1,6]
estat phtest, d log
scalar df=rowsof(r(phtest))
matrix s`s'_mort_m23_phtest`year'=(r(phtest)[1..df,1],r(phtest)[1..df,4])\(99,r(p)\AIC)

}
}

*For Table S8
*Meta-analyse:
*men
meta set  s1_mort_m21_HR s1_mort_m21_se
meta sum, subgroup(ltpa_level) eform random

meta set  s1_mort_m22_HR s1_mort_m22_se
meta sum, subgroup(ltpa_level) eform random

meta set  s1_mort_m23_HR s1_mort_m23_se
meta sum, subgroup(ltpa_level) eform random

*women
meta set  s2_mort_m21_HR s2_mort_m21_se if s2_mort_m21_se!=0
meta sum, subgroup(ltpa_level) eform random

meta set  s2_mort_m22_HR s2_mort_m22_se if s2_mort_m22_se!=0
meta sum, subgroup(ltpa_level) eform random

meta set  s2_mort_m23_HR s2_mort_m23_se if s2_mort_m23_se!=0
meta sum, subgroup(ltpa_level) eform random

************************************************************************************************************************
*All activity types together:
set more off
local k=0
local s=1
foreach year in 2000 2005  {

disp "Models for cohort=`year', sex=`s' (1=M, 2=F) , strata by age"

local k=`k'+1
xi:stcox i.intlav ib0.intatf i.LTPA_total_4group sesso  $etaform i.coorte i.tip_nuc i.macroarea3 pcs mcs i.cat_cronicita_total i.diab_new i.BMI_newcat i.fumo i.istrsli if insample`year'==1 & sesso==`s' $othersel,  cluster(reg)  $options

*save for the first group:
replace opa_level=1 in `k'
replace s`s'_mort_m4_HR=(_b[_Iintlav_1]) in `k'
replace s`s'_mort_m4_se=(_se[_Iintlav_1]) in `k' 
replace dpa_level=1 in `k'
replace s`s'_mort_m14_HR=(_b[1.intatf]) in `k'
replace s`s'_mort_m14_se=(_se[1.intatf]) in `k'
replace ltpa_level=1 in `k'
replace s`s'_mort_m24_HR=(_b[_ILTPA_tota_1]) in `k'
replace s`s'_mort_m24_se=(_se[_ILTPA_tota_1]) in `k'
*save for the middle group:
local k=`k'+1 
replace opa_level=2 in `k'
replace s`s'_mort_m4_HR=(_b[_Iintlav_2]) in `k'
replace s`s'_mort_m4_se=(_se[_Iintlav_2]) in `k' 
replace dpa_level=2 in `k'
replace s`s'_mort_m14_HR=(_b[2.intatf]) in `k'
replace s`s'_mort_m14_se=(_se[2.intatf]) in `k'
replace ltpa_level=2 in `k'
replace s`s'_mort_m24_HR=(_b[_ILTPA_tota_2]) in `k'
replace s`s'_mort_m24_se=(_se[_ILTPA_tota_2]) in `k'
*save for the top group:
local k=`k'+1 
replace dpa_level=3 in `k'
replace s`s'_mort_m14_HR=(_b[3.intatf]) in `k'
replace s`s'_mort_m14_se=(_se[3.intatf]) in `k'
replace ltpa_level=3 in `k'
replace s`s'_mort_m24_HR=(_b[_ILTPA_tota_3]) in `k'
replace s`s'_mort_m24_se=(_se[_ILTPA_tota_3]) in `k'
est stat
matrix AIC=r(S)[1,5], r(S)[1,6]
estat phtest, d log
scalar df=rowsof(r(phtest))
matrix s`s'_mort_m0124_phtest`year'=(r(phtest)[1..df,1],r(phtest)[1..df,4])\(99,r(p)\AIC)

}

*All activity types together:
set more off
local k=0
local s=2
foreach year in 2000 2005  {

disp "Models for cohort=`year', sex=`s' (1=M, 2=F) , strata by age"
local k=`k'+1
xi:stcox i.intlav ib3.intatf i.LTPA_total_4group sesso  $etaform i.coorte i.tip_nuc i.macroarea3 pcs mcs i.cat_cronicita_total i.diab_new i.BMI_newcat i.fumo i.istrsli if insample`year'==1 & sesso==`s' $othersel,  cluster(reg)  $options
*save for the first group:
replace opa_level=1 in `k'
replace s`s'_mort_m4_HR=(_b[_Iintlav_1]) in `k'
replace s`s'_mort_m4_se=(_se[_Iintlav_1]) in `k' 
replace dpa_level=0 in `k'
replace s`s'_mort_m14_HR=(_b[0.intatf]) in `k'
replace s`s'_mort_m14_se=(_se[0.intatf]) in `k'
replace ltpa_level=1 in `k'
replace s`s'_mort_m24_HR=(_b[_ILTPA_tota_1]) in `k'
replace s`s'_mort_m24_se=(_se[_ILTPA_tota_1]) in `k'
*save for the middle group:
local k=`k'+1 
replace opa_level=2 in `k'
replace s`s'_mort_m4_HR=(_b[_Iintlav_2]) in `k'
replace s`s'_mort_m4_se=(_se[_Iintlav_2]) in `k' 
replace dpa_level=1 in `k'
replace s`s'_mort_m14_HR=(_b[1.intatf]) in `k'
replace s`s'_mort_m14_se=(_se[1.intatf]) in `k'
replace ltpa_level=2 in `k'
replace s`s'_mort_m24_HR=(_b[_ILTPA_tota_2]) in `k'
replace s`s'_mort_m24_se=(_se[_ILTPA_tota_2]) in `k'
*save for the top group:
local k=`k'+1 
replace dpa_level=2 in `k'
replace s`s'_mort_m14_HR=(_b[2.intatf]) in `k'
replace s`s'_mort_m14_se=(_se[2.intatf]) in `k'
replace ltpa_level=3 in `k'
replace s`s'_mort_m24_HR=(_b[_ILTPA_tota_3]) in `k'
replace s`s'_mort_m24_se=(_se[_ILTPA_tota_3]) in `k'
est stat
matrix AIC=r(S)[1,5], r(S)[1,6]
estat phtest, d log
scalar df=rowsof(r(phtest))
matrix s`s'_mort_m0124_phtest`year'=(r(phtest)[1..df,1],r(phtest)[1..df,4])\(99,r(p)\AIC)

}

*For table S8
*Meta-analyse:
*men
meta set  s1_mort_m4_HR s1_mort_m4_se if s1_mort_m4_se!=0
meta sum, subgroup(opa_level) eform random

meta set  s1_mort_m14_HR s1_mort_m14_se if  s1_mort_m14_se!=0
meta sum, subgroup(dpa_level) eform random

meta set  s1_mort_m24_HR s1_mort_m24_se if  s1_mort_m24_se!=0
meta sum, subgroup(ltpa_level) eform random


*Meta-analyse:
*women
meta set  s2_mort_m4_HR s2_mort_m4_se if  s2_mort_m4_se!=0
meta sum, subgroup(opa_level) eform random

meta set  s2_mort_m14_HR s2_mort_m14_se if s2_mort_m14_se!=0
meta sum, subgroup(dpa_level) eform random

meta set  s2_mort_m24_HR s2_mort_m24_se if s2_mort_m24_se!=0
meta sum, subgroup(ltpa_level) eform random


log close


**# Bookmark #6
clear all
use "$out\OPA_appended_for_analysis.dta", clear

log using "$log\CHD_5ysamejob_nosplitfup.smcl"


sum annip
tab annip if (insample2000==1 | insample2005==1), m

replace insample2000=0 if  annip<5
replace insample2005=0 if annip<5
replace insample_total=0 if annip<5


keep if insample2000==1 | insample2005==1
set more off


*Essential prep:
*RECODE ALL EXPOSURES SO THAT CATEGORIES START AT THE SAME VALUE. Odd one out is intlav
tab intlav, nol
tab intlav
replace intlav=intlav-1
tab intlav, nol
*Empty variables:
gen opa_level=.
gen dpa_level=.
gen ltpa_level=.

foreach model in m1 m2 m3 m4 m11 m12 m13 m14 m21 m22 m23 m24 {
foreach fig in HR se p {

gen s1_chd_`model'_`fig'=.
gen s2_chd_`model'_`fig'=.
}
}


*************************************************************************
*OUTCOME: CHD EVENTS (DEATH OR HOSPITALIZATION)
stset dt_endfu_CHD, failure(outcome_CHD==1) origin(dt_int) id(key) scale(365.25)
stsplit fup, after (time=dt_int) at(0 , 10, 16)

global options strata( i.etacl3)
global etaform eta
global othersel 

***********************************************************************

*OCCUPATIONAL PA:
set more off
*Base model

foreach s in 1 2 {
local k=0
foreach year in 2000 2005  {

disp "Models for cohort=`year', sex=`s' (1=M, 2=F) , strata by age"
local k=`k'+1
xi:stcox i.intlav sesso  $etaform i.coorte i.tip_nuc i.macroarea3 if insample`year'==1 & sesso==`s' $othersel,  cluster(reg)  $options
*save for the middle group:
replace opa_level=1 in `k'
replace s`s'_chd_m1_HR=(_b[_Iintlav_1]) in `k'
replace s`s'_chd_m1_se=(_se[_Iintlav_1]) in `k' 
*save for the top group:
local k=`k'+1
replace opa_level=2 in `k'
replace s`s'_chd_m1_HR=(_b[_Iintlav_2]) in `k' 
replace s`s'_chd_m1_se=(_se[_Iintlav_2]) in `k' 
est stat
matrix AIC=r(S)[1,5], r(S)[1,6]
estat phtest, d log
scalar df=rowsof(r(phtest))
matrix s`s'_chd_m1_phtest`year'=(r(phtest)[1..df,1],r(phtest)[1..df,4])\(99,r(p)\AIC)
}
}


*Health and HBs but no SEP
foreach s in 1 2 {
local k=0
foreach year in 2000 2005  {

disp "Models for cohort=`year', sex=`s' (1=M, 2=F) , strata by age"
local k=`k'+1
xi:stcox i.intlav sesso  $etaform i.coorte i.tip_nuc i.macroarea3 pcs mcs i.cat_cronicita_total i.diab_new i.BMI_newcat i.fumo if insample`year'==1 & sesso==`s' $othersel,  cluster(reg)  $options
*save for the middle group:
replace opa_level=1 in `k'
replace s`s'_chd_m2_HR=(_b[_Iintlav_1]) in `k'
replace s`s'_chd_m2_se=(_se[_Iintlav_1]) in `k' 
*save for the top group:
local k=`k'+1
replace opa_level=2 in `k'
replace s`s'_chd_m2_HR=(_b[_Iintlav_2]) in `k' 
replace s`s'_chd_m2_se=(_se[_Iintlav_2]) in `k' 
est stat
matrix AIC=r(S)[1,5], r(S)[1,6]
estat phtest, d log
scalar df=rowsof(r(phtest))
matrix s`s'_chd_m2_phtest`year'=(r(phtest)[1..df,1],r(phtest)[1..df,4])\(99,r(p)\AIC)

}
}


*Full adjustment
foreach s in 1 2 {
local k=0
foreach year in 2000 2005  {

disp "Models for cohort=`year', sex=`s' (1=M, 2=F) , strata by age"
local k=`k'+1

xi:stcox i.intlav sesso  $etaform i.coorte i.tip_nuc i.macroarea3 pcs mcs i.cat_cronicita_total i.diab_new i.BMI_newcat i.fumo i.istrsli if insample`year'==1 & sesso==`s' $othersel,  cluster(reg)  $options
*save for the middle group:
replace opa_level=1 in `k'
replace s`s'_chd_m3_HR=(_b[_Iintlav_1]) in `k'
replace s`s'_chd_m3_se=(_se[_Iintlav_1]) in `k' 
*save for the top group:
local k=`k'+1
replace opa_level=2 in `k'
replace s`s'_chd_m3_HR=(_b[_Iintlav_2]) in `k' 
replace s`s'_chd_m3_se=(_se[_Iintlav_2]) in `k' 
est stat
matrix AIC=r(S)[1,5], r(S)[1,6]
estat phtest, d log
scalar df=rowsof(r(phtest))
matrix s`s'_chd_m3_phtest`year'=(r(phtest)[1..df,1],r(phtest)[1..df,4])\(99,r(p)\AIC)

}
}

*For Table S9
*meta-analyse:
*men
meta set  s1_chd_m1_HR s1_chd_m1_se 
meta sum, subgroup(opa_level) eform random

meta set  s1_chd_m2_HR s1_chd_m2_se 
meta sum, subgroup(opa_level) eform random

meta set  s1_chd_m3_HR s1_chd_m3_se 
meta sum, subgroup(opa_level) eform random


*meta-analyse:
*women
meta set  s2_chd_m1_HR s2_chd_m1_se if s2_chd_m1_se!=0
meta sum, subgroup(opa_level) eform random

meta set  s2_chd_m2_HR s2_chd_m2_se if s2_chd_m2_se!=0
meta sum, subgroup(opa_level) eform random

meta set  s2_chd_m3_HR s2_chd_m3_se if s2_chd_m3_se!=0
meta sum, subgroup(opa_level) eform random


****************************************************************************************************************
*DOMESTIC PA:

*DOMESTIC PA:
*Base model
set more off
local k=0
local s=1
foreach year in 2000 2005  {

disp "Models for cohort=`year', sex=`s' (1=M, 2=F) , strata by age"
local k=`k'+1
xi:stcox i.intatf sesso  $etaform i.coorte i.tip_nuc i.macroarea3 if insample`year'==1 & sesso==`s' $othersel,  cluster(reg)  $options
*save for the first group:
replace dpa_level=1 in `k'
replace s`s'_chd_m11_HR=(_b[_Iintatf_1]) in `k'
replace s`s'_chd_m11_se=(_se[_Iintatf_1]) in `k' 
*save for the middle group:
local k=`k'+1
replace dpa_level=2 in `k'
replace s`s'_chd_m11_HR=(_b[_Iintatf_2]) in `k' 
replace s`s'_chd_m11_se=(_se[_Iintatf_2]) in `k' 
*save for the top group:
local k=`k'+1
replace dpa_level=3 in `k'
replace s`s'_chd_m11_HR=(_b[_Iintatf_3]) in `k' 
replace s`s'_chd_m11_se=(_se[_Iintatf_3]) in `k' 
est stat
matrix AIC=r(S)[1,5], r(S)[1,6]
estat phtest, d log
scalar df=rowsof(r(phtest))
matrix s`s'_chd_m11_phtest`year'=(r(phtest)[1..df,1],r(phtest)[1..df,4])\(99,r(p)\AIC)

}

*Health and HBs but no SEP
set more off
local k=0
local s=1
foreach year in 2000 2005  {

disp "Models for cohort=`year', sex=`s' (1=M, 2=F) , strata by age"
local k=`k'+1
xi:stcox i.intatf sesso  $etaform i.coorte i.tip_nuc i.macroarea3 pcs mcs i.cat_cronicita_total i.diab_new i.BMI_newcat i.fumo if insample`year'==1 & sesso==`s' $othersel,  cluster(reg)  $options
*save for the first group:
replace dpa_level=1 in `k'
replace s`s'_chd_m12_HR=(_b[_Iintatf_1]) in `k'
replace s`s'_chd_m12_se=(_se[_Iintatf_1]) in `k' 
*save for the middle group:
local k=`k'+1
replace dpa_level=2 in `k'
replace s`s'_chd_m12_HR=(_b[_Iintatf_2]) in `k' 
replace s`s'_chd_m12_se=(_se[_Iintatf_2]) in `k' 
*save for the top group:
local k=`k'+1
replace dpa_level=3 in `k'
replace s`s'_chd_m12_HR=(_b[_Iintatf_3]) in `k' 
replace s`s'_chd_m12_se=(_se[_Iintatf_3]) in `k' 
est stat
matrix AIC=r(S)[1,5], r(S)[1,6]
estat phtest, d log
scalar df=rowsof(r(phtest))
matrix s`s'_chd_m12_phtest`year'=(r(phtest)[1..df,1],r(phtest)[1..df,4])\(99,r(p)\AIC)

}

*Full adjustment
set more off
local k=0
local s=1
foreach year in 2000 2005  {

disp "Models for cohort=`year', sex=`s' (1=M, 2=F) , strata by age"
local k=`k'+1
xi:stcox i.intatf sesso  $etaform i.coorte i.tip_nuc i.macroarea3 pcs mcs i.cat_cronicita_total i.diab_new i.BMI_newcat i.fumo i.istrsli if insample`year'==1 & sesso==`s' $othersel,  cluster(reg)  $options
*save for the first group:
replace dpa_level=1 in `k'
replace s`s'_chd_m13_HR=(_b[_Iintatf_1]) in `k'
replace s`s'_chd_m13_se=(_se[_Iintatf_1]) in `k' 
*save for the middle group:
local k=`k'+1
replace dpa_level=2 in `k'
replace s`s'_chd_m13_HR=(_b[_Iintatf_2]) in `k' 
replace s`s'_chd_m13_se=(_se[_Iintatf_2]) in `k' 
*save for the top group:
local k=`k'+1
replace dpa_level=3 in `k'
replace s`s'_chd_m13_HR=(_b[_Iintatf_3]) in `k' 
replace s`s'_chd_m13_se=(_se[_Iintatf_3]) in `k' 
est stat
matrix AIC=r(S)[1,5], r(S)[1,6]
estat phtest, d log
scalar df=rowsof(r(phtest))
matrix s`s'_chd_m13_phtest`year'=(r(phtest)[1..df,1],r(phtest)[1..df,4])\(99,r(p)\AIC)

}

*Base model
set more off
local k=0
local s=2
foreach year in 2000 2005  {

disp "Models for cohort=`year', sex=`s' (1=M, 2=F) , strata by age"
local k=`k'+1
xi:stcox ib3.intatf sesso  $etaform i.coorte i.tip_nuc i.macroarea3 if insample`year'==1 & sesso==`s' $othersel,  cluster(reg)  $options
*save for the first group:
replace dpa_level=0 in `k'
replace s`s'_chd_m11_HR=(_b[0.intatf ]) in `k'
replace s`s'_chd_m11_se=(_se[0.intatf]) in `k' 
*save for the middle group:
local k=`k'+1
replace dpa_level=1 in `k'
replace s`s'_chd_m11_HR=(_b[1.intatf]) in `k' 
replace s`s'_chd_m11_se=(_se[1.intatf]) in `k' 
*save for the top group:
local k=`k'+1
replace dpa_level=2 in `k'
replace s`s'_chd_m11_HR=(_b[2.intatf]) in `k' 
replace s`s'_chd_m11_se=(_se[2.intatf]) in `k' 
est stat
matrix AIC=r(S)[1,5], r(S)[1,6]
estat phtest, d log
scalar df=rowsof(r(phtest))
matrix s`s'_chd_m11_phtest`year'=(r(phtest)[1..df,1],r(phtest)[1..df,4])\(99,r(p)\AIC)

}
*Health and HBs but no SEP
set more off
local k=0
local s=2
foreach year in 2000 2005  {

disp "Models for cohort=`year', sex=`s' (1=M, 2=F) , strata by age"
local k=`k'+1
xi:stcox ib3.intatf sesso  $etaform i.coorte i.tip_nuc i.macroarea3 pcs mcs i.cat_cronicita_total i.diab_new i.BMI_newcat i.fumo if insample`year'==1 & sesso==`s' $othersel,  cluster(reg)  $options
*save for the first group:
replace dpa_level=0 in `k'
replace s`s'_chd_m12_HR=(_b[0.intatf]) in `k'
replace s`s'_chd_m12_se=(_se[0.intatf]) in `k' 
*save for the middle group:
local k=`k'+1
replace dpa_level=1 in `k'
replace s`s'_chd_m12_HR=(_b[1.intatf]) in `k' 
replace s`s'_chd_m12_se=(_se[1.intatf]) in `k' 
*save for the top group:
local k=`k'+1
replace dpa_level=2 in `k'
replace s`s'_chd_m12_HR=(_b[2.intatf]) in `k' 
replace s`s'_chd_m12_se=(_se[2.intatf]) in `k' 
est stat
matrix AIC=r(S)[1,5], r(S)[1,6]
estat phtest, d log
scalar df=rowsof(r(phtest))
matrix s`s'_chd_m12_phtest`year'=(r(phtest)[1..df,1],r(phtest)[1..df,4])\(99,r(p)\AIC)
}

*Full adjustment
set more off
local k=0
local s=2
foreach year in 2000 2005  {

disp "Models for cohort=`year', sex=`s' (1=M, 2=F) , strata by age"
local k=`k'+1
xi:stcox ib3.intatf sesso  $etaform i.coorte i.tip_nuc i.macroarea3 pcs mcs i.cat_cronicita_total i.diab_new i.BMI_newcat i.fumo i.istrsli if insample`year'==1 & sesso==`s' $othersel,  cluster(reg)  $options
*save for the first group:
replace dpa_level=0 in `k'
replace s`s'_chd_m13_HR=(_b[0.intatf]) in `k'
replace s`s'_chd_m13_se=(_se[0.intatf]) in `k' 
*save for the middle group:
local k=`k'+1
replace dpa_level=1 in `k'
replace s`s'_chd_m13_HR=(_b[1.intatf]) in `k' 
replace s`s'_chd_m13_se=(_se[1.intatf]) in `k' 
*save for the top group:
local k=`k'+1
replace dpa_level=2 in `k'
replace s`s'_chd_m13_HR=(_b[2.intatf]) in `k' 
replace s`s'_chd_m13_se=(_se[2.intatf]) in `k' 
est stat
matrix AIC=r(S)[1,5], r(S)[1,6]
estat phtest, d log
scalar df=rowsof(r(phtest))
matrix s`s'_chd_m13_phtest`year'=(r(phtest)[1..df,1],r(phtest)[1..df,4])\(99,r(p)\AIC)

}

*For Table S9
*meta-analyse:
*men
meta set  s1_chd_m11_HR s1_chd_m11_se 
meta sum, subgroup(dpa_level) eform random

meta set  s1_chd_m12_HR s1_chd_m12_se 
meta sum, subgroup(dpa_level) eform random

meta set  s1_chd_m13_HR s1_chd_m13_se 
meta sum, subgroup(dpa_level) eform random

*women
meta set  s2_chd_m11_HR s2_chd_m11_se if s2_chd_m11_se!=0
meta sum, subgroup(dpa_level) eform random

meta set  s2_chd_m12_HR s2_chd_m12_se if s2_chd_m12_se!=0
meta sum, subgroup(dpa_level) eform random

meta set  s2_chd_m13_HR s2_chd_m13_se if s2_chd_m13_se!=0
meta sum, subgroup(dpa_level) eform random


************************************************************************************************************************

*LEISURE-TIME PA:

*Base model
set more off
foreach s in 1 2 {
local k=0
foreach year in 2000 2005  {

disp "Models for cohort=`year', sex=`s' (1=M, 2=F) , strata by age"
local k=`k'+1
xi:stcox i.LTPA_total_4group sesso  $etaform i.coorte i.tip_nuc i.macroarea3 if insample`year'==1 & sesso==`s' $othersel,  cluster(reg)  $options
*save for the first group:
replace ltpa_level=1 in `k'
replace s`s'_chd_m21_HR=(_b[_ILTPA_tota_1]) in `k'
replace s`s'_chd_m21_se=(_se[_ILTPA_tota_1]) in `k' 
*save for the middle group:
local k=`k'+1
replace ltpa_level=2 in `k'
replace s`s'_chd_m21_HR=(_b[_ILTPA_tota_2]) in `k'
replace s`s'_chd_m21_se=(_se[_ILTPA_tota_2]) in `k' 
*save for the top group:
local k=`k'+1
replace ltpa_level=3 in `k'
replace s`s'_chd_m21_HR=(_b[_ILTPA_tota_3]) in `k' 
replace s`s'_chd_m21_se=(_se[_ILTPA_tota_3]) in `k' 
est stat
matrix AIC=r(S)[1,5], r(S)[1,6]
estat phtest, d log
scalar df=rowsof(r(phtest))
matrix s`s'_chd_m21_phtest`year'=(r(phtest)[1..df,1],r(phtest)[1..df,4])\(99,r(p)\AIC)

}
}


*Health and HBs but no SEP
set more off
foreach s in 1 2 {
local k=0
foreach year in 2000 2005  {

disp "Models for cohort=`year', sex=`s' (1=M, 2=F) , strata by age"
local k=`k'+1
xi:stcox i.LTPA_total_4group sesso  $etaform i.coorte i.tip_nuc i.macroarea3 pcs mcs i.cat_cronicita_total i.diab_new i.BMI_newcat i.fumo if insample`year'==1 & sesso==`s' $othersel,  cluster(reg)  $options
*save for the first group:
replace ltpa_level=1 in `k'
replace s`s'_chd_m22_HR=(_b[_ILTPA_tota_1]) in `k'
replace s`s'_chd_m22_se=(_se[_ILTPA_tota_1]) in `k' 
*save for the middle group:
local k=`k'+1
replace ltpa_level=2 in `k'
replace s`s'_chd_m22_HR=(_b[_ILTPA_tota_2]) in `k'
replace s`s'_chd_m22_se=(_se[_ILTPA_tota_2]) in `k' 
*save for the top group:
local k=`k'+1
replace ltpa_level=3 in `k'
replace s`s'_chd_m22_HR=(_b[_ILTPA_tota_3]) in `k' 
replace s`s'_chd_m22_se=(_se[_ILTPA_tota_3]) in `k' 
est stat
matrix AIC=r(S)[1,5], r(S)[1,6]
estat phtest, d log
scalar df=rowsof(r(phtest))
matrix s`s'_chd_m22_phtest`year'=(r(phtest)[1..df,1],r(phtest)[1..df,4])\(99,r(p)\AIC)

}
}

*Full adjustment
set more off
foreach s in 1 2 {
local k=0
foreach year in 2000 2005  {

disp "Models for cohort=`year', sex=`s' (1=M, 2=F) , strata by age"
local k=`k'+1
xi:stcox i.LTPA_total_4group sesso  $etaform i.coorte i.tip_nuc i.macroarea3 pcs mcs i.cat_cronicita_total i.diab_new i.BMI_newcat i.fumo i.istrsli if insample`year'==1 & sesso==`s' $othersel,  cluster(reg)  $options
*save for the first group:
replace ltpa_level=1 in `k'
replace s`s'_chd_m23_HR=(_b[_ILTPA_tota_1]) in `k'
replace s`s'_chd_m23_se=(_se[_ILTPA_tota_1]) in `k' 
*save for the middle group:
local k=`k'+1
replace ltpa_level=2 in `k'
replace s`s'_chd_m23_HR=(_b[_ILTPA_tota_2]) in `k'
replace s`s'_chd_m23_se=(_se[_ILTPA_tota_2]) in `k' 
*save for the top group:
local k=`k'+1
replace ltpa_level=3 in `k'
replace s`s'_chd_m23_HR=(_b[_ILTPA_tota_3]) in `k' 
replace s`s'_chd_m23_se=(_se[_ILTPA_tota_3]) in `k'  
est stat
matrix AIC=r(S)[1,5], r(S)[1,6]
estat phtest, d log
scalar df=rowsof(r(phtest))
matrix s`s'_chd_m23_phtest`year'=(r(phtest)[1..df,1],r(phtest)[1..df,4])\(99,r(p)\AIC)

}
}


*For Table S9
*meta-analyse:
*men
meta set  s1_chd_m21_HR s1_chd_m21_se
meta sum, subgroup(ltpa_level) eform random

meta set  s1_chd_m22_HR s1_chd_m22_se
meta sum, subgroup(ltpa_level) eform random

meta set  s1_chd_m23_HR s1_chd_m23_se
meta sum, subgroup(ltpa_level) eform random

*women
meta set  s2_chd_m21_HR s2_chd_m21_se if s2_chd_m21_se!=0
meta sum, subgroup(ltpa_level) eform random

meta set  s2_chd_m22_HR s2_chd_m22_se if s2_chd_m22_se!=0
meta sum, subgroup(ltpa_level) eform random

meta set  s2_chd_m23_HR s2_chd_m23_se if s2_chd_m23_se!=0
meta sum, subgroup(ltpa_level) eform random


************************************************************************************************************************
*All activity types together:
set more off
local k=0
local s=1
foreach year in 2000 2005  {

disp "Models for cohort=`year', sex=`s' (1=M, 2=F) , strata by age"

local k=`k'+1
xi:stcox i.intlav ib0.intatf i.LTPA_total_4group sesso  $etaform i.coorte i.tip_nuc i.macroarea3 pcs mcs i.cat_cronicita_total i.diab_new i.BMI_newcat i.fumo i.istrsli if insample`year'==1 & sesso==`s' $othersel,  cluster(reg)  $options

*save for the first group:
replace opa_level=1 in `k'
replace s`s'_chd_m4_HR=(_b[_Iintlav_1]) in `k'
replace s`s'_chd_m4_se=(_se[_Iintlav_1]) in `k' 
replace dpa_level=1 in `k'
replace s`s'_chd_m14_HR=(_b[1.intatf]) in `k'
replace s`s'_chd_m14_se=(_se[1.intatf]) in `k'
replace ltpa_level=1 in `k'
replace s`s'_chd_m24_HR=(_b[_ILTPA_tota_1]) in `k'
replace s`s'_chd_m24_se=(_se[_ILTPA_tota_1]) in `k'
*save for the middle group:
local k=`k'+1 
replace opa_level=2 in `k'
replace s`s'_chd_m4_HR=(_b[_Iintlav_2]) in `k'
replace s`s'_chd_m4_se=(_se[_Iintlav_2]) in `k' 
replace dpa_level=2 in `k'
replace s`s'_chd_m14_HR=(_b[2.intatf]) in `k'
replace s`s'_chd_m14_se=(_se[2.intatf]) in `k'
replace ltpa_level=2 in `k'
replace s`s'_chd_m24_HR=(_b[_ILTPA_tota_2]) in `k'
replace s`s'_chd_m24_se=(_se[_ILTPA_tota_2]) in `k'
*save for the top group:
local k=`k'+1 
replace dpa_level=3 in `k'
replace s`s'_chd_m14_HR=(_b[3.intatf]) in `k'
replace s`s'_chd_m14_se=(_se[3.intatf]) in `k'
replace ltpa_level=3 in `k'
replace s`s'_chd_m24_HR=(_b[_ILTPA_tota_3]) in `k'
replace s`s'_chd_m24_se=(_se[_ILTPA_tota_3]) in `k'
est stat
matrix AIC=r(S)[1,5], r(S)[1,6]
estat phtest, d log
scalar df=rowsof(r(phtest))
matrix s`s'_chd_m0124_phtest`year'=(r(phtest)[1..df,1],r(phtest)[1..df,4])\(99,r(p)\AIC)

}

*All activity types together:
set more off
local k=0
local s=2
foreach year in 2000 2005  {

disp "Models for cohort=`year', sex=`s' (1=M, 2=F) , strata by age"
local k=`k'+1
xi:stcox i.intlav ib3.intatf i.LTPA_total_4group sesso  $etaform i.coorte i.tip_nuc i.macroarea3 pcs mcs i.cat_cronicita_total i.diab_new i.BMI_newcat i.fumo i.istrsli if insample`year'==1 & sesso==`s' $othersel,  cluster(reg)  $options
*save for the first group:
replace opa_level=1 in `k'
replace s`s'_chd_m4_HR=(_b[_Iintlav_1]) in `k'
replace s`s'_chd_m4_se=(_se[_Iintlav_1]) in `k' 
replace dpa_level=0 in `k'
replace s`s'_chd_m14_HR=(_b[0.intatf]) in `k'
replace s`s'_chd_m14_se=(_se[0.intatf]) in `k'
replace ltpa_level=1 in `k'
replace s`s'_chd_m24_HR=(_b[_ILTPA_tota_1]) in `k'
replace s`s'_chd_m24_se=(_se[_ILTPA_tota_1]) in `k'
*save for the middle group:
local k=`k'+1 
replace opa_level=2 in `k'
replace s`s'_chd_m4_HR=(_b[_Iintlav_2]) in `k'
replace s`s'_chd_m4_se=(_se[_Iintlav_2]) in `k' 
replace dpa_level=1 in `k'
replace s`s'_chd_m14_HR=(_b[1.intatf]) in `k'
replace s`s'_chd_m14_se=(_se[1.intatf]) in `k'
replace ltpa_level=2 in `k'
replace s`s'_chd_m24_HR=(_b[_ILTPA_tota_2]) in `k'
replace s`s'_chd_m24_se=(_se[_ILTPA_tota_2]) in `k'
*save for the top group:
local k=`k'+1 
replace dpa_level=2 in `k'
replace s`s'_chd_m14_HR=(_b[2.intatf]) in `k'
replace s`s'_chd_m14_se=(_se[2.intatf]) in `k'
replace ltpa_level=3 in `k'
replace s`s'_chd_m24_HR=(_b[_ILTPA_tota_3]) in `k'
replace s`s'_chd_m24_se=(_se[_ILTPA_tota_3]) in `k'
est stat
matrix AIC=r(S)[1,5], r(S)[1,6]
estat phtest, d log
scalar df=rowsof(r(phtest))
matrix s`s'_chd_m0124_phtest`year'=(r(phtest)[1..df,1],r(phtest)[1..df,4])\(99,r(p)\AIC)

}


*For table S9
*meta-analyse:
*men
meta set  s1_chd_m4_HR s1_chd_m4_se
meta sum, subgroup(opa_level) eform random

meta set  s1_chd_m14_HR s1_chd_m14_se 
meta sum, subgroup(dpa_level) eform random

meta set  s1_chd_m24_HR s1_chd_m24_se
meta sum, subgroup(ltpa_level) eform random


*women
meta set  s2_chd_m4_HR s2_chd_m4_se if s2_chd_m4_se!=0
meta sum, subgroup(opa_level) eform random

meta set  s2_chd_m14_HR s2_chd_m14_se if s2_chd_m14_se!=0
meta sum, subgroup(dpa_level) eform random

meta set  s2_chd_m24_HR s2_chd_m24_se if s2_chd_m4_se!=0 
meta sum, subgroup(ltpa_level) eform random

log close


**# Bookmark #7
**************************************************  STRATIFIED BY EDUCATIONAL QUALIFICATION
clear all
use "$out\OPA_appended_for_analysis.dta", clear

log using "$log\Mort_education.smcl"

keep if insample2000==1 | insample2005==1
set more off

*Essential prep:
*RECODE ALL EXPOSURES SO THAT CATEGORIES START AT THE SAME VALUE.
tab intlav, nol
tab intlav
replace intlav=intlav-1
tab intlav, nol
*Empty variables:
gen opa_level=.
gen dpa_level=.
gen dpa_level2=.
gen ltpa_level=.

foreach model in m1 m2 m3 m4 m11 m12 m13 m14 m21 m22 m23 m24 {
foreach fig in HR se p {
foreach edu in 1 2 {
gen s1_mort_`model'_`fig'_edu`edu'=.
gen s2_mort_`model'_`fig'_edu`edu'=.
}
}
}

*************************************************************************
*OUTCOME: ALL-CAUSE MORTALITY
stset dt_endfu, failure(mortalita==1) origin(dt_int) id(key) scale(365.25)
tab istrsli
lab drop LTPA_total_4group

table istrsli intlav  sesso if insample_total==1 &  mortalita==1, by(coorte)
table istrsli intatf  sesso if insample_total==1 &  mortalita==1, by(coorte)
table istrsli LTPA_total_4  sesso if insample_total==1 &  mortalita==1, by(coorte)

gen istrcl=istrsli
recode istrcl 1/2=1 3/4=2


global stratvar i.etacl3
**********************************************************************

*OCCUPATIONAL PA:
set more off
*Base model

foreach s in 1 2 {
local k=0
foreach year in 2000 2005  {
foreach edu in 1 2 {
disp "Models for cohort=`year', sex=`s' (1=M, 2=F) and education=`edu', strata by age"
local k=`k'+1
xi:stcox i.intlav sesso eta i.coorte i.tip_nuc i.macroarea3 if insample`year'==1 & sesso==`s' & istrcl==`edu',  cluster(reg) strata( $stratvar)
*save for the middle group:
replace opa_level=1 in `k'
replace s`s'_mort_m1_HR_edu`edu'=(_b[_Iintlav_1]) in `k'
replace s`s'_mort_m1_se_edu`edu'=(_se[_Iintlav_1]) in `k' 
*save for the top group:
local k=`k'+1
replace opa_level=2 in `k'
replace s`s'_mort_m1_HR_edu`edu'=(_b[_Iintlav_2]) in `k' 
replace s`s'_mort_m1_se_edu`edu'=(_se[_Iintlav_2]) in `k' 
estat phtest, d log
scalar df=rowsof(r(phtest))
matrix s`s'_mort_m1_phtest`year'_edu`edu'=(r(phtest)[1..df,1],r(phtest)[1..df,4])\(99,r(p))
}
}
}


*Health and HBs but no SEP
foreach s in 1 2 {
local k=0
foreach year in 2000 2005  {
foreach edu in 1 2 {
disp "Models for cohort=`year', sex=`s' (1=M, 2=F) and education=`edu', strata by age"
local k=`k'+1
xi:stcox i.intlav sesso eta i.coorte i.tip_nuc i.macroarea3 pcs mcs i.cat_cronicita_total i.diab_new i.BMI_newcat i.fumo if insample`year'==1 & sesso==`s' & istrcl==`edu',  cluster(reg) strata($stratvar)
*save for the middle group:
replace opa_level=1 in `k'
replace s`s'_mort_m2_HR_edu`edu'=(_b[_Iintlav_1]) in `k'
replace s`s'_mort_m2_se_edu`edu'=(_se[_Iintlav_1]) in `k' 
*save for the top group:
local k=`k'+1
replace opa_level=2 in `k'
replace s`s'_mort_m2_HR_edu`edu'=(_b[_Iintlav_2]) in `k' 
replace s`s'_mort_m2_se_edu`edu'=(_se[_Iintlav_2]) in `k' 
estat phtest, d log
scalar df=rowsof(r(phtest))
matrix s`s'_mort_m2_phtest`year'_edu`edu'=(r(phtest)[1..df,1],r(phtest)[1..df,4])\(99,r(p))

}
}
}


*Full adjustment
foreach s in 1 2 {
local k=0
foreach year in 2000 2005  {
foreach edu in 1 2 {
disp "Models for cohort=`year', sex=`s' (1=M, 2=F) and education=`edu', strata by age"
local k=`k'+1

xi:stcox i.intlav sesso eta i.coorte i.tip_nuc i.macroarea3 pcs mcs i.cat_cronicita_total i.diab_new i.BMI_newcat i.fumo if insample`year'==1 & sesso==`s' & istrcl==`edu',  cluster(reg) strata($stratvar)
*save for the middle group:
replace opa_level=1 in `k'
replace s`s'_mort_m3_HR_edu`edu'=(_b[_Iintlav_1]) in `k'
replace s`s'_mort_m3_se_edu`edu'=(_se[_Iintlav_1]) in `k' 
*save for the top group:
local k=`k'+1
replace opa_level=2 in `k'
replace s`s'_mort_m3_HR_edu`edu'=(_b[_Iintlav_2]) in `k' 
replace s`s'_mort_m3_se_edu`edu'=(_se[_Iintlav_2]) in `k' 
estat phtest, d log
scalar df=rowsof(r(phtest))
matrix s`s'_mort_m3_phtest`year'_edu`edu'=(r(phtest)[1..df,1],r(phtest)[1..df,4])\(99,r(p))

}
}
}

putexcel set  "Z:\SLI\Amanda\excel temp\exported phtests_education.xlsx", modify sheet(OPA)
putexcel (A1) = matrix(s1_mort_m1_phtest2000_edu1), rownames
putexcel (D1) = matrix(s1_mort_m1_phtest2000_edu2), rownames
putexcel (H1) = matrix(s1_mort_m1_phtest2005_edu1), rownames
putexcel (K1) = matrix(s1_mort_m1_phtest2005_edu2), rownames
putexcel (P1) = matrix(s2_mort_m1_phtest2000_edu1), rownames
putexcel (S1) = matrix(s2_mort_m1_phtest2000_edu2), rownames
putexcel (W1) = matrix(s2_mort_m1_phtest2005_edu1), rownames
putexcel (Z1) = matrix(s2_mort_m1_phtest2005_edu2), rownames

putexcel (A15) = matrix(s1_mort_m2_phtest2000_edu1), rownames
putexcel (D15) = matrix(s1_mort_m2_phtest2000_edu2), rownames
putexcel (H15) = matrix(s1_mort_m2_phtest2005_edu1), rownames
putexcel (K15) = matrix(s1_mort_m2_phtest2005_edu2), rownames
putexcel (P15) = matrix(s2_mort_m2_phtest2000_edu1), rownames
putexcel (S15) = matrix(s2_mort_m2_phtest2000_edu2), rownames
putexcel (W15) = matrix(s2_mort_m2_phtest2005_edu1), rownames
putexcel (Z15) = matrix(s2_mort_m2_phtest2005_edu2), rownames

putexcel (A40) = matrix(s1_mort_m3_phtest2000_edu1), rownames
putexcel (D40) = matrix(s1_mort_m3_phtest2000_edu2), rownames
putexcel (H40) = matrix(s1_mort_m3_phtest2005_edu1), rownames
putexcel (K40) = matrix(s1_mort_m3_phtest2005_edu2), rownames
putexcel (P40) = matrix(s2_mort_m3_phtest2000_edu1), rownames
putexcel (S40) = matrix(s2_mort_m3_phtest2000_edu2), rownames
putexcel (W40) = matrix(s2_mort_m3_phtest2005_edu1), rownames
putexcel (Z40) = matrix(s2_mort_m3_phtest2005_edu2), rownames

*For Table 2
*Meta-analyse:
*men
meta set  s1_mort_m1_HR_edu1 s1_mort_m1_se_edu1 
meta sum, subgroup(opa_level) eform random

meta set  s1_mort_m2_HR_edu1 s1_mort_m2_se_edu1 
meta sum, subgroup(opa_level) eform random

meta set  s1_mort_m3_HR_edu1 s1_mort_m3_se_edu1 
meta sum, subgroup(opa_level) eform random


*Meta-analyse:
*women
meta set  s2_mort_m1_HR_edu1 s2_mort_m1_se_edu1 if s2_mort_m1_se_edu1!=0 & s2_mort_m1_HR_edu1>-30
meta sum, subgroup(opa_level) eform random

meta set  s2_mort_m2_HR_edu1 s2_mort_m2_se_edu1 if s2_mort_m2_se_edu1!=0 & s2_mort_m2_HR_edu1>-30
meta sum, subgroup(opa_level) eform random

meta set  s2_mort_m3_HR_edu1 s2_mort_m3_se_edu1 if s2_mort_m3_se_edu1!=0 & s2_mort_m3_HR_edu1>-30
meta sum, subgroup(opa_level) eform random


*Meta-analyse:
*men
meta set  s1_mort_m1_HR_edu2 s1_mort_m1_se_edu2 
meta sum, subgroup(opa_level) eform random

meta set  s1_mort_m2_HR_edu2 s1_mort_m2_se_edu2 
meta sum, subgroup(opa_level) eform random

meta set  s1_mort_m3_HR_edu2 s1_mort_m3_se_edu2 
meta sum, subgroup(opa_level) eform random

*Meta-analyse:
* women
meta set  s2_mort_m1_HR_edu2 s2_mort_m1_se_edu2 
meta sum, subgroup(opa_level) eform random

meta set  s2_mort_m2_HR_edu2 s2_mort_m2_se_edu2 
meta sum, subgroup(opa_level) eform random

meta set  s2_mort_m3_HR_edu2 s2_mort_m3_se_edu2 
meta sum, subgroup(opa_level) eform random


************************************************************************************************************************
*All activity types together:
set more off
local k=0
local s=1
foreach year in 2000 2005  {
foreach edu in 1 2 {
disp "Models for cohort=`year', sex=`s' (1=M, 2=F) and education=`edu', strata by age"

local k=`k'+1
xi:stcox i.intlav ib0.intatf i.LTPA_total_4group sesso eta i.coorte i.tip_nuc i.macroarea3 pcs mcs i.cat_cronicita_total i.diab_new i.BMI_newcat i.fumo if insample`year'==1 & sesso==`s' & istrcl==`edu',  cluster(reg) strata($stratvar)

*save for the first group:
replace opa_level=1 in `k'
replace s`s'_mort_m4_HR_edu`edu'=(_b[_Iintlav_1]) in `k'
replace s`s'_mort_m4_se_edu`edu'=(_se[_Iintlav_1]) in `k' 
replace dpa_level=1 in `k'
replace s`s'_mort_m14_HR_edu`edu'=(_b[1.intatf]) in `k'
replace s`s'_mort_m14_se_edu`edu'=(_se[1.intatf]) in `k'
replace ltpa_level=1 in `k'
replace s`s'_mort_m24_HR_edu`edu'=(_b[_ILTPA_tota_1]) in `k'
replace s`s'_mort_m24_se_edu`edu'=(_se[_ILTPA_tota_1]) in `k'
*save for the middle group:
local k=`k'+1 
replace opa_level=2 in `k'
replace s`s'_mort_m4_HR_edu`edu'=(_b[_Iintlav_2]) in `k'
replace s`s'_mort_m4_se_edu`edu'=(_se[_Iintlav_2]) in `k' 
replace dpa_level=2 in `k'
replace s`s'_mort_m14_HR_edu`edu'=(_b[2.intatf]) in `k'
replace s`s'_mort_m14_se_edu`edu'=(_se[2.intatf]) in `k'
replace ltpa_level=2 in `k'
replace s`s'_mort_m24_HR_edu`edu'=(_b[_ILTPA_tota_2]) in `k'
replace s`s'_mort_m24_se_edu`edu'=(_se[_ILTPA_tota_2]) in `k'
*save for the top group:
local k=`k'+1 
replace dpa_level=3 in `k'
replace s`s'_mort_m14_HR_edu`edu'=(_b[3.intatf]) in `k'
replace s`s'_mort_m14_se_edu`edu'=(_se[3.intatf]) in `k'
replace ltpa_level=3 in `k'
replace s`s'_mort_m24_HR_edu`edu'=(_b[_ILTPA_tota_3]) in `k'
replace s`s'_mort_m24_se_edu`edu'=(_se[_ILTPA_tota_3]) in `k'
estat phtest, d log
scalar df=rowsof(r(phtest))
matrix s`s'_mort_m0124_phtest`year'_edu`edu'=(r(phtest)[1..df,1],r(phtest)[1..df,4])\(99,r(p))

}
}

*All activity types together:
set more off
local k=0
local s=2
foreach year in 2000 2005  {
foreach edu in 1 2 {
disp "Models for cohort=`year', sex=`s' (1=M, 2=F) and education=`edu', strata by age"
local k=`k'+1
xi:stcox i.intlav ib3.intatf i.LTPA_total_4group sesso eta i.coorte i.tip_nuc i.macroarea3 pcs mcs i.cat_cronicita_total i.diab_new i.BMI_newcat i.fumo if insample`year'==1 & sesso==`s' & istrcl==`edu',  cluster(reg) strata($stratvar)
*save for the first group:
replace opa_level=1 in `k'
replace s`s'_mort_m4_HR_edu`edu'=(_b[_Iintlav_1]) in `k'
replace s`s'_mort_m4_se_edu`edu'=(_se[_Iintlav_1]) in `k' 
replace dpa_level2=0 in `k'
replace s`s'_mort_m14_HR_edu`edu'=(_b[0.intatf]) in `k'
replace s`s'_mort_m14_se_edu`edu'=(_se[0.intatf]) in `k'
replace ltpa_level=1 in `k'
replace s`s'_mort_m24_HR_edu`edu'=(_b[_ILTPA_tota_1]) in `k'
replace s`s'_mort_m24_se_edu`edu'=(_se[_ILTPA_tota_1]) in `k'
*save for the middle group:
local k=`k'+1 
replace opa_level=2 in `k'
replace s`s'_mort_m4_HR_edu`edu'=(_b[_Iintlav_2]) in `k'
replace s`s'_mort_m4_se_edu`edu'=(_se[_Iintlav_2]) in `k' 
replace dpa_level2=1 in `k'
replace s`s'_mort_m14_HR_edu`edu'=(_b[1.intatf]) in `k'
replace s`s'_mort_m14_se_edu`edu'=(_se[1.intatf]) in `k'
replace ltpa_level=2 in `k'
replace s`s'_mort_m24_HR_edu`edu'=(_b[_ILTPA_tota_2]) in `k'
replace s`s'_mort_m24_se_edu`edu'=(_se[_ILTPA_tota_2]) in `k'
*save for the top group:
local k=`k'+1 
replace dpa_level2=2 in `k'
replace s`s'_mort_m14_HR_edu`edu'=(_b[2.intatf]) in `k'
replace s`s'_mort_m14_se_edu`edu'=(_se[2.intatf]) in `k'
replace ltpa_level=3 in `k'
replace s`s'_mort_m24_HR_edu`edu'=(_b[_ILTPA_tota_3]) in `k'
replace s`s'_mort_m24_se_edu`edu'=(_se[_ILTPA_tota_3]) in `k'
estat phtest, d log
scalar df=rowsof(r(phtest))
matrix s`s'_mort_m0124_phtest`year'_edu`edu'=(r(phtest)[1..df,1],r(phtest)[1..df,4])\(99,r(p))

}
}


putexcel set "Z:\SLI\Amanda\excel temp\exported phtests_education.xlsx", modify sheet(all)
putexcel (A1) = matrix(s1_mort_m0124_phtest2000_edu1), rownames
putexcel (D1) = matrix(s1_mort_m0124_phtest2000_edu2), rownames
putexcel (H1) = matrix(s1_mort_m0124_phtest2005_edu1), rownames
putexcel (K1) = matrix(s1_mort_m0124_phtest2005_edu2), rownames
putexcel (P1) = matrix(s2_mort_m0124_phtest2000_edu1), rownames
putexcel (S1) = matrix(s2_mort_m0124_phtest2000_edu2), rownames
putexcel (W1) = matrix(s2_mort_m0124_phtest2005_edu1), rownames
putexcel (Z1) = matrix(s2_mort_m0124_phtest2005_edu2), rownames


*OPA, DPA, LTPA for men
putexcel set "Z:\SLI\Amanda\excel temp\exported_meta_education.xlsx", modify sheet(main_edu1_etacl3)
list opa_level s2_mort_m4_HR_edu1 s2_mort_m4_se_edu1   dpa_level2 s2_mort_m14_HR_edu1 s2_mort_m14_se_edu1 ltpa_level s2_mort_m24_HR_edu1 s2_mort_m24_se_edu1 in 1/16
list opa_level s2_mort_m4_HR_edu1 s2_mort_m4_se_edu1   dpa_level2 s2_mort_m14_HR_edu1 s2_mort_m14_se_edu1 ltpa_level s2_mort_m24_HR_edu1 s2_mort_m24_se_edu1 in 1/16


*Meta-analyse:
*men
meta set  s1_mort_m4_HR_edu1 s1_mort_m4_se_edu1 if s1_mort_m4_se_edu1!=0
meta sum, subgroup(opa_level) eform random

meta set  s1_mort_m14_HR_edu1 s1_mort_m14_se_edu1 if  s1_mort_m14_se_edu1!=0
meta sum, subgroup(dpa_level) eform random

meta set  s1_mort_m24_HR_edu1 s1_mort_m24_se_edu1 if  s1_mort_m24_se_edu1!=0
meta sum, subgroup(ltpa_level) eform random


*Meta-analyse:
*women
meta set  s2_mort_m4_HR_edu1 s2_mort_m4_se_edu1 if  s2_mort_m4_se_edu1!=0
meta sum, subgroup(opa_level) eform random

meta set  s2_mort_m14_HR_edu1 s2_mort_m14_se_edu1 if s2_mort_m14_se_edu1!=0
meta sum, subgroup(dpa_level2) eform random

meta set  s2_mort_m24_HR_edu1 s2_mort_m24_se_edu1 if s2_mort_m24_se_edu1!=0
meta sum, subgroup(ltpa_level) eform random


*OPA, DPA, LTPA for men

*Meta-analyse:
*men
meta set  s1_mort_m4_HR_edu2 s1_mort_m4_se_edu2
meta sum, subgroup(opa_level) eform random

meta set  s1_mort_m14_HR_edu2 s1_mort_m14_se_edu2
meta sum, subgroup(dpa_level) eform random

meta set  s1_mort_m24_HR_edu2 s1_mort_m24_se_edu2
meta sum, subgroup(ltpa_level) eform random


*Meta-analyse:
*women
meta set  s2_mort_m4_HR_edu2 s2_mort_m4_se_edu2
meta sum, subgroup(opa_level) eform random

meta set  s2_mort_m14_HR_edu2 s2_mort_m14_se_edu2
meta sum, subgroup(dpa_level2) eform random

meta set  s2_mort_m24_HR_edu2 s2_mort_m24_se_edu2
meta sum, subgroup(ltpa_level) eform random


****************************************************************************************************************
*DOMESTIC PA:

*DOMESTIC PA:
*Base model
set more off
local k=0
local s=1
foreach year in 2000 2005  {
foreach edu in 1 2 {
disp "Models for cohort=`year', sex=`s' (1=M, 2=F) and education=`edu', strata by age"
local k=`k'+1
xi:stcox i.intatf sesso eta i.coorte i.tip_nuc i.macroarea3 if insample`year'==1 & sesso==`s' & istrcl==`edu',  cluster(reg) strata($stratvar)
*save for the first group:
replace dpa_level=1 in `k'
replace s`s'_mort_m11_HR_edu`edu'=(_b[_Iintatf_1]) in `k'
replace s`s'_mort_m11_se_edu`edu'=(_se[_Iintatf_1]) in `k' 
*save for the middle group:
local k=`k'+1
replace dpa_level=2 in `k'
replace s`s'_mort_m11_HR_edu`edu'=(_b[_Iintatf_2]) in `k' 
replace s`s'_mort_m11_se_edu`edu'=(_se[_Iintatf_2]) in `k' 
*save for the top group:
local k=`k'+1
replace dpa_level=3 in `k'
replace s`s'_mort_m11_HR_edu`edu'=(_b[_Iintatf_3]) in `k' 
replace s`s'_mort_m11_se_edu`edu'=(_se[_Iintatf_3]) in `k' 
estat phtest, d log
scalar df=rowsof(r(phtest))
matrix s`s'_mort_m11_phtest`year'_edu`edu'=(r(phtest)[1..df,1],r(phtest)[1..df,4])\(99,r(p))

}
}

*Health and HBs but no SEP
set more off
local k=0
local s=1
foreach year in 2000 2005  {
foreach edu in 1 2 {
disp "Models for cohort=`year', sex=`s' (1=M, 2=F) and education=`edu', strata by age"
local k=`k'+1
xi:stcox i.intatf sesso eta i.coorte i.tip_nuc i.macroarea3 pcs mcs i.cat_cronicita_total i.diab_new i.BMI_newcat i.fumo if insample`year'==1 & sesso==`s' & istrcl==`edu',  cluster(reg) strata($stratvar)
*save for the first group:
replace dpa_level=1 in `k'
replace s`s'_mort_m12_HR_edu`edu'=(_b[_Iintatf_1]) in `k'
replace s`s'_mort_m12_se_edu`edu'=(_se[_Iintatf_1]) in `k' 
*save for the middle group:
local k=`k'+1
replace dpa_level=2 in `k'
replace s`s'_mort_m12_HR_edu`edu'=(_b[_Iintatf_2]) in `k' 
replace s`s'_mort_m12_se_edu`edu'=(_se[_Iintatf_2]) in `k' 
*save for the top group:
local k=`k'+1
replace dpa_level=3 in `k'
replace s`s'_mort_m12_HR_edu`edu'=(_b[_Iintatf_3]) in `k' 
replace s`s'_mort_m12_se_edu`edu'=(_se[_Iintatf_3]) in `k' 
estat phtest, d log
scalar df=rowsof(r(phtest))
matrix s`s'_mort_m12_phtest`year'_edu`edu'=(r(phtest)[1..df,1],r(phtest)[1..df,4])\(99,r(p))

}
}

*Full adjustment
set more off
local k=0
local s=1
foreach year in 2000 2005  {
foreach edu in 1 2 {
disp "Models for cohort=`year', sex=`s' (1=M, 2=F) and education=`edu', strata by age"
local k=`k'+1
xi:stcox i.intatf sesso eta i.coorte i.tip_nuc i.macroarea3 pcs mcs i.cat_cronicita_total i.diab_new i.BMI_newcat i.fumo if insample`year'==1 & sesso==`s' & istrcl==`edu',  cluster(reg) strata($stratvar)
*save for the first group:
replace dpa_level=1 in `k'
replace s`s'_mort_m13_HR_edu`edu'=(_b[_Iintatf_1]) in `k'
replace s`s'_mort_m13_se_edu`edu'=(_se[_Iintatf_1]) in `k' 
*save for the middle group:
local k=`k'+1
replace dpa_level=2 in `k'
replace s`s'_mort_m13_HR_edu`edu'=(_b[_Iintatf_2]) in `k' 
replace s`s'_mort_m13_se_edu`edu'=(_se[_Iintatf_2]) in `k' 
*save for the top group:
local k=`k'+1
replace dpa_level=3 in `k'
replace s`s'_mort_m13_HR_edu`edu'=(_b[_Iintatf_3]) in `k' 
replace s`s'_mort_m13_se_edu`edu'=(_se[_Iintatf_3]) in `k' 
estat phtest, d log
scalar df=rowsof(r(phtest))
matrix s`s'_mort_m13_phtest`year'_edu`edu'=(r(phtest)[1..df,1],r(phtest)[1..df,4])\(99,r(p))

}
}

*Base model
set more off
local k=0
local s=2
foreach year in 2000 2005  {
foreach edu in 1 2 {
disp "Models for cohort=`year', sex=`s' (1=M, 2=F) and education=`edu', strata by age"
local k=`k'+1
xi:stcox ib3.intatf sesso eta i.coorte i.tip_nuc i.macroarea3 if insample`year'==1 & sesso==`s' & istrcl==`edu',  cluster(reg) strata($stratvar)
*save for the first group:
replace dpa_level2=0 in `k'
replace s`s'_mort_m11_HR_edu`edu'=(_b[0.intatf ]) in `k'
replace s`s'_mort_m11_se_edu`edu'=(_se[0.intatf]) in `k' 
*save for the middle group:
local k=`k'+1
replace dpa_level2=1 in `k'
replace s`s'_mort_m11_HR_edu`edu'=(_b[1.intatf]) in `k' 
replace s`s'_mort_m11_se_edu`edu'=(_se[1.intatf]) in `k' 
*save for the top group:
local k=`k'+1
replace dpa_level2=2 in `k'
replace s`s'_mort_m11_HR_edu`edu'=(_b[2.intatf]) in `k' 
replace s`s'_mort_m11_se_edu`edu'=(_se[2.intatf]) in `k' 
estat phtest, d log
scalar df=rowsof(r(phtest))
matrix s`s'_mort_m11_phtest`year'_edu`edu'=(r(phtest)[1..df,1],r(phtest)[1..df,4])\(99,r(p))

}
}
*Health and HBs but no SEP
set more off
local k=0
local s=2
foreach year in 2000 2005  {
foreach edu in 1 2 {
disp "Models for cohort=`year', sex=`s' (1=M, 2=F) and education=`edu', strata by age"
local k=`k'+1
xi:stcox ib3.intatf sesso eta i.coorte i.tip_nuc i.macroarea3 pcs mcs i.cat_cronicita_total i.diab_new i.BMI_newcat i.fumo if insample`year'==1 & sesso==`s' & istrcl==`edu',  cluster(reg) strata($stratvar)
*save for the first group:
replace dpa_level2=0 in `k'
replace s`s'_mort_m12_HR_edu`edu'=(_b[0.intatf]) in `k'
replace s`s'_mort_m12_se_edu`edu'=(_se[0.intatf]) in `k' 
*save for the middle group:
local k=`k'+1
replace dpa_level2=1 in `k'
replace s`s'_mort_m12_HR_edu`edu'=(_b[1.intatf]) in `k' 
replace s`s'_mort_m12_se_edu`edu'=(_se[1.intatf]) in `k' 
*save for the top group:
local k=`k'+1
replace dpa_level2=2 in `k'
replace s`s'_mort_m12_HR_edu`edu'=(_b[2.intatf]) in `k' 
replace s`s'_mort_m12_se_edu`edu'=(_se[2.intatf]) in `k' 
estat phtest, d log
scalar df=rowsof(r(phtest))
matrix s`s'_mort_m12_phtest`year'_edu`edu'=(r(phtest)[1..df,1],r(phtest)[1..df,4])\(99,r(p))
}
}

*Full adjustment
set more off
local k=0
local s=2
foreach year in 2000 2005  {
foreach edu in 1 2 {
disp "Models for cohort=`year', sex=`s' (1=M, 2=F) and education=`edu', strata by age"
local k=`k'+1
xi:stcox ib3.intatf sesso eta i.coorte i.tip_nuc i.macroarea3 pcs mcs i.cat_cronicita_total i.diab_new i.BMI_newcat i.fumo if insample`year'==1 & sesso==`s' & istrcl==`edu',  cluster(reg) strata($stratvar)
*save for the first group:
replace dpa_level2=0 in `k'
replace s`s'_mort_m13_HR_edu`edu'=(_b[0.intatf]) in `k'
replace s`s'_mort_m13_se_edu`edu'=(_se[0.intatf]) in `k' 
*save for the middle group:
local k=`k'+1
replace dpa_level2=1 in `k'
replace s`s'_mort_m13_HR_edu`edu'=(_b[1.intatf]) in `k' 
replace s`s'_mort_m13_se_edu`edu'=(_se[1.intatf]) in `k' 
*save for the top group:
local k=`k'+1
replace dpa_level2=2 in `k'
replace s`s'_mort_m13_HR_edu`edu'=(_b[2.intatf]) in `k' 
replace s`s'_mort_m13_se_edu`edu'=(_se[2.intatf]) in `k' 
estat phtest, d log
scalar df=rowsof(r(phtest))
matrix s`s'_mort_m13_phtest`year'_edu`edu'=(r(phtest)[1..df,1],r(phtest)[1..df,4])\(99,r(p))

}
}


putexcel set "Z:\SLI\Amanda\excel temp\exported phtests_education.xlsx", modify sheet(DPA)
putexcel (A1) = matrix(s1_mort_m11_phtest2000_edu1), rownames
putexcel (D1) = matrix(s1_mort_m11_phtest2000_edu2), rownames
putexcel (H1) = matrix(s1_mort_m11_phtest2005_edu1), rownames
putexcel (K1) = matrix(s1_mort_m11_phtest2005_edu2), rownames
putexcel (P1) = matrix(s2_mort_m11_phtest2000_edu1), rownames
putexcel (S1) = matrix(s2_mort_m11_phtest2000_edu2), rownames
putexcel (W1) = matrix(s2_mort_m11_phtest2005_edu1), rownames
putexcel (Z1) = matrix(s2_mort_m11_phtest2005_edu2), rownames

putexcel (A16) = matrix(s1_mort_m12_phtest2000_edu1), rownames
putexcel (D16) = matrix(s1_mort_m12_phtest2000_edu2), rownames
putexcel (H16) = matrix(s1_mort_m12_phtest2005_edu1), rownames
putexcel (K16) = matrix(s1_mort_m12_phtest2005_edu2), rownames
putexcel (P16) = matrix(s2_mort_m12_phtest2000_edu1), rownames
putexcel (S16) = matrix(s2_mort_m12_phtest2000_edu2), rownames
putexcel (W16) = matrix(s2_mort_m12_phtest2005_edu1), rownames
putexcel (Z16) = matrix(s2_mort_m12_phtest2005_edu2), rownames

putexcel (A42) = matrix(s1_mort_m13_phtest2000_edu1), rownames
putexcel (D42) = matrix(s1_mort_m13_phtest2000_edu2), rownames
putexcel (H42) = matrix(s1_mort_m13_phtest2005_edu1), rownames
putexcel (K42) = matrix(s1_mort_m13_phtest2005_edu2), rownames
putexcel (P42) = matrix(s2_mort_m13_phtest2000_edu1), rownames
putexcel (S42) = matrix(s2_mort_m13_phtest2000_edu2), rownames
putexcel (W42) = matrix(s2_mort_m13_phtest2005_edu1), rownames
putexcel (Z42) = matrix(s2_mort_m13_phtest2005_edu2), rownames

*For Table 2
*Meta-analyse:
*men
meta set  s1_mort_m11_HR_edu1 s1_mort_m11_se_edu1 if s1_mort_m11_se_edu1!=0
meta sum, subgroup(dpa_level) eform random

meta set  s1_mort_m12_HR_edu1 s1_mort_m12_se_edu1 if s1_mort_m12_se_edu1!=0
meta sum, subgroup(dpa_level) eform random

meta set  s1_mort_m13_HR_edu1 s1_mort_m13_se_edu1 if s1_mort_m13_se_edu1!=0 & s1_mort_m13_HR_edu1>-30
meta sum, subgroup(dpa_level) eform random

*women
meta set  s2_mort_m11_HR_edu1 s2_mort_m11_se_edu1 if s2_mort_m11_se_edu1!=0
meta sum, subgroup(dpa_level2) eform random

meta set  s2_mort_m12_HR_edu1 s2_mort_m12_se_edu1 if s2_mort_m12_se_edu1!=0
meta sum, subgroup(dpa_level2) eform random

meta set  s2_mort_m13_HR_edu1 s2_mort_m13_se_edu1 if s2_mort_m13_se_edu1!=0
meta sum, subgroup(dpa_level2) eform random


*Meta-analyse:
*men
meta set  s1_mort_m11_HR_edu2 s1_mort_m11_se_edu2
meta sum, subgroup(dpa_level) eform random

meta set  s1_mort_m12_HR_edu2 s1_mort_m12_se_edu2
meta sum, subgroup(dpa_level) eform random

meta set  s1_mort_m13_HR_edu2 s1_mort_m13_se_edu2
meta sum, subgroup(dpa_level) eform random

*women
meta set  s2_mort_m11_HR_edu2 s2_mort_m11_se_edu2
meta sum, subgroup(dpa_level2) eform random

meta set  s2_mort_m12_HR_edu2 s2_mort_m12_se_edu2
meta sum, subgroup(dpa_level2) eform random

meta set  s2_mort_m13_HR_edu2 s2_mort_m13_se_edu2
meta sum, subgroup(dpa_level2) eform random


************************************************************************************************************************

*LEISURE-TIME PA:

*Base model
set more off
foreach s in 1 2 {
local k=0
foreach year in 2000 2005  {
foreach edu in 1 2 {
disp "Models for cohort=`year', sex=`s' (1=M, 2=F) and education=`edu', strata by age"
local k=`k'+1
xi:stcox i.LTPA_total_4group sesso eta i.coorte i.tip_nuc i.macroarea3 if insample`year'==1 & sesso==`s' & istrcl==`edu',  cluster(reg) strata($stratvar)
*save for the first group:
replace ltpa_level=1 in `k'
replace s`s'_mort_m21_HR_edu`edu'=(_b[_ILTPA_tota_1]) in `k'
replace s`s'_mort_m21_se_edu`edu'=(_se[_ILTPA_tota_1]) in `k' 
*save for the middle group:
local k=`k'+1
replace ltpa_level=2 in `k'
replace s`s'_mort_m21_HR_edu`edu'=(_b[_ILTPA_tota_2]) in `k'
replace s`s'_mort_m21_se_edu`edu'=(_se[_ILTPA_tota_2]) in `k' 
*save for the top group:
local k=`k'+1
replace ltpa_level=3 in `k'
replace s`s'_mort_m21_HR_edu`edu'=(_b[_ILTPA_tota_3]) in `k' 
replace s`s'_mort_m21_se_edu`edu'=(_se[_ILTPA_tota_3]) in `k' 
estat phtest, d log
scalar df=rowsof(r(phtest))
matrix s`s'_mort_m21_phtest`year'_edu`edu'=(r(phtest)[1..df,1],r(phtest)[1..df,4])\(99,r(p))

}
}
}
*Health and HBs but no SEP
set more off
foreach s in 1 2 {
local k=0
foreach year in 2000 2005  {
foreach edu in 1 2 {
disp "Models for cohort=`year', sex=`s' (1=M, 2=F) and education=`edu', strata by age"
local k=`k'+1
xi:stcox i.LTPA_total_4group sesso eta i.coorte i.tip_nuc i.macroarea3 pcs mcs i.cat_cronicita_total i.diab_new i.BMI_newcat i.fumo if insample`year'==1 & sesso==`s' & istrcl==`edu',  cluster(reg) strata($stratvar)
*save for the first group:
replace ltpa_level=1 in `k'
replace s`s'_mort_m22_HR_edu`edu'=(_b[_ILTPA_tota_1]) in `k'
replace s`s'_mort_m22_se_edu`edu'=(_se[_ILTPA_tota_1]) in `k' 
*save for the middle group:
local k=`k'+1
replace ltpa_level=2 in `k'
replace s`s'_mort_m22_HR_edu`edu'=(_b[_ILTPA_tota_2]) in `k'
replace s`s'_mort_m22_se_edu`edu'=(_se[_ILTPA_tota_2]) in `k' 
*save for the top group:
local k=`k'+1
replace ltpa_level=3 in `k'
replace s`s'_mort_m22_HR_edu`edu'=(_b[_ILTPA_tota_3]) in `k' 
replace s`s'_mort_m22_se_edu`edu'=(_se[_ILTPA_tota_3]) in `k' 
estat phtest, d log
scalar df=rowsof(r(phtest))
matrix s`s'_mort_m22_phtest`year'_edu`edu'=(r(phtest)[1..df,1],r(phtest)[1..df,4])\(99,r(p))

}
}
}

*Full adjustment
set more off
foreach s in 1 2 {
local k=0
foreach year in 2000 2005  {
foreach edu in 1 2 {
disp "Models for cohort=`year', sex=`s' (1=M, 2=F) and education=`edu', strata by age"
local k=`k'+1
xi:stcox i.LTPA_total_4group sesso eta i.coorte i.tip_nuc i.macroarea3 pcs mcs i.cat_cronicita_total i.diab_new i.BMI_newcat i.fumo if insample`year'==1 & sesso==`s' & istrcl==`edu',  cluster(reg) strata($stratvar)
*save for the first group:
replace ltpa_level=1 in `k'
replace s`s'_mort_m23_HR_edu`edu'=(_b[_ILTPA_tota_1]) in `k'
replace s`s'_mort_m23_se_edu`edu'=(_se[_ILTPA_tota_1]) in `k' 
*save for the middle group:
local k=`k'+1
replace ltpa_level=2 in `k'
replace s`s'_mort_m23_HR_edu`edu'=(_b[_ILTPA_tota_2]) in `k'
replace s`s'_mort_m23_se_edu`edu'=(_se[_ILTPA_tota_2]) in `k' 
*save for the top group:
local k=`k'+1
replace ltpa_level=3 in `k'
replace s`s'_mort_m23_HR_edu`edu'=(_b[_ILTPA_tota_3]) in `k' 
replace s`s'_mort_m23_se_edu`edu'=(_se[_ILTPA_tota_3]) in `k'  
estat phtest, d log
scalar df=rowsof(r(phtest))
matrix s`s'_mort_m23_phtest`year'_edu`edu'=(r(phtest)[1..df,1],r(phtest)[1..df,4])\(99,r(p))

}
}
}


putexcel set "Z:\SLI\Amanda\excel temp\exported phtests_education.xlsx", modify sheet(LTPA)
putexcel (A1) = matrix(s1_mort_m21_phtest2000_edu1), rownames
putexcel (D1) = matrix(s1_mort_m21_phtest2000_edu2), rownames
putexcel (H1) = matrix(s1_mort_m21_phtest2005_edu1), rownames
putexcel (K1) = matrix(s1_mort_m21_phtest2005_edu2), rownames
putexcel (P1) = matrix(s2_mort_m21_phtest2000_edu1), rownames
putexcel (S1) = matrix(s2_mort_m21_phtest2000_edu2), rownames
putexcel (W1) = matrix(s2_mort_m21_phtest2005_edu1), rownames
putexcel (Z1) = matrix(s2_mort_m21_phtest2005_edu2), rownames

putexcel (A16) = matrix(s1_mort_m22_phtest2000_edu1), rownames
putexcel (D16) = matrix(s1_mort_m22_phtest2000_edu2), rownames
putexcel (H16) = matrix(s1_mort_m22_phtest2005_edu1), rownames
putexcel (K16) = matrix(s1_mort_m22_phtest2005_edu2), rownames
putexcel (P16) = matrix(s2_mort_m22_phtest2000_edu1), rownames
putexcel (S16) = matrix(s2_mort_m22_phtest2000_edu2), rownames
putexcel (W16) = matrix(s2_mort_m22_phtest2005_edu1), rownames
putexcel (Z16) = matrix(s2_mort_m22_phtest2005_edu2), rownames

putexcel (A42) = matrix(s1_mort_m23_phtest2000_edu1), rownames
putexcel (D42) = matrix(s1_mort_m23_phtest2000_edu2), rownames
putexcel (H42) = matrix(s1_mort_m23_phtest2005_edu1), rownames
putexcel (K42) = matrix(s1_mort_m23_phtest2005_edu2), rownames
putexcel (P42) = matrix(s2_mort_m23_phtest2000_edu1), rownames
putexcel (S42) = matrix(s2_mort_m23_phtest2000_edu2), rownames
putexcel (W42) = matrix(s2_mort_m23_phtest2005_edu1), rownames
putexcel (Z42) = matrix(s2_mort_m23_phtest2005_edu2), rownames

*For Table 2
putexcel set "Z:\SLI\Amanda\excel temp\exported_meta_education.xlsx", modify sheet(main_edu1_etacl3)
*Meta-analyse:
*men
meta set  s1_mort_m21_HR_edu1 s1_mort_m21_se_edu1
meta sum, subgroup(ltpa_level) eform random

meta set  s1_mort_m22_HR_edu1 s1_mort_m22_se_edu1
meta sum, subgroup(ltpa_level) eform random

meta set  s1_mort_m23_HR_edu1 s1_mort_m23_se_edu1
meta sum, subgroup(ltpa_level) eform random

*women
meta set  s2_mort_m21_HR_edu1 s2_mort_m21_se_edu1 if s2_mort_m21_se_edu1!=0
meta sum, subgroup(ltpa_level) eform random

meta set  s2_mort_m22_HR_edu1 s2_mort_m22_se_edu1 if s2_mort_m22_se_edu1!=0
meta sum, subgroup(ltpa_level) eform random

meta set  s2_mort_m23_HR_edu1 s2_mort_m23_se_edu1 if s2_mort_m23_se_edu1!=0
meta sum, subgroup(ltpa_level) eform random


*For Table 2
*Meta-analyse:
*men
meta set  s1_mort_m21_HR_edu2 s1_mort_m21_se_edu2
meta sum, subgroup(ltpa_level) eform random

meta set  s1_mort_m22_HR_edu2 s1_mort_m22_se_edu2
meta sum, subgroup(ltpa_level) eform random

meta set  s1_mort_m23_HR_edu2 s1_mort_m23_se_edu2
meta sum, subgroup(ltpa_level) eform random

*women
meta set  s2_mort_m21_HR_edu2 s2_mort_m21_se_edu2
meta sum, subgroup(ltpa_level) eform random

meta set  s2_mort_m22_HR_edu2 s2_mort_m22_se_edu2
meta sum, subgroup(ltpa_level) eform random

meta set  s2_mort_m23_HR_edu2 s2_mort_m23_se_edu2
meta sum, subgroup(ltpa_level) eform random

log close


**# Bookmark #8
clear all
use "$out\OPA_appended_for_analysis.dta", clear

log using "$log\CHD_education.smcl"

keep if insample2000==1 | insample2005==1
set more off


*Essential prep:
*RECODE ALL EXPOSURES SO THAT CATEGORIES START AT THE SAME VALUE. Odd one out is intlav
tab intlav, nol
tab intlav
replace intlav=intlav-1
tab intlav, nol
*Empty variables:
gen opa_level=.
gen dpa_level=.
gen dpa_level2=.
gen ltpa_level=.

foreach model in m1 m2 m3 m4 m11 m12 m13 m14 m21 m22 m23 m24 {
foreach fig in HR se p {
foreach edu in 1 2 {
gen s1_chd_`model'_`fig'_edu`edu'=.
gen s2_chd_`model'_`fig'_edu`edu'=.
}
}
}


*************************************************************************
*OUTCOME: CHD EVENTS (DEATH OR HOSPITALIZATION)
stset dt_endfu_CHD, failure(outcome_CHD==1) origin(dt_int) id(key) scale(365.25)

gen istrcl=istrsli
recode istrcl 1/2=1 3/4=2

global stratvar i.etacl3


***********************************************************************

*OCCUPATIONAL PA:
set more off
*Base model

foreach s in 1 2 {
local k=0
foreach year in 2000 2005  {
foreach edu in 1 2 {
disp "Models for cohort=`year', sex=`s' (1=M, 2=F) and education=`edu', strata by age"
local k=`k'+1
xi:stcox i.intlav sesso eta i.coorte i.tip_nuc i.macroarea3 if insample`year'==1 & sesso==`s' & istrcl==`edu',  cluster(reg) strata($stratvar)
*save for the middle group:
replace opa_level=1 in `k'
replace s`s'_chd_m1_HR_edu`edu'=(_b[_Iintlav_1]) in `k'
replace s`s'_chd_m1_se_edu`edu'=(_se[_Iintlav_1]) in `k' 
*save for the top group:
local k=`k'+1
replace opa_level=2 in `k'
replace s`s'_chd_m1_HR_edu`edu'=(_b[_Iintlav_2]) in `k' 
replace s`s'_chd_m1_se_edu`edu'=(_se[_Iintlav_2]) in `k' 
estat phtest, d log
scalar df=rowsof(r(phtest))
matrix s`s'_chd_m1_phtest`year'_edu`edu'=(r(phtest)[1..df,1],r(phtest)[1..df,4])\(99,r(p))
}
}
}


*Health and HBs but no SEP
foreach s in 1 2 {
local k=0
foreach year in 2000 2005  {
foreach edu in 1 2 {
disp "Models for cohort=`year', sex=`s' (1=M, 2=F) and education=`edu', strata by age"
local k=`k'+1
xi:stcox i.intlav sesso eta i.coorte i.tip_nuc i.macroarea3 pcs mcs i.cat_cronicita_total i.diab_new i.BMI_newcat i.fumo if insample`year'==1 & sesso==`s' & istrcl==`edu',  cluster(reg) strata($stratvar)
*save for the middle group:
replace opa_level=1 in `k'
replace s`s'_chd_m2_HR_edu`edu'=(_b[_Iintlav_1]) in `k'
replace s`s'_chd_m2_se_edu`edu'=(_se[_Iintlav_1]) in `k' 
*save for the top group:
local k=`k'+1
replace opa_level=2 in `k'
replace s`s'_chd_m2_HR_edu`edu'=(_b[_Iintlav_2]) in `k' 
replace s`s'_chd_m2_se_edu`edu'=(_se[_Iintlav_2]) in `k' 
estat phtest, d log
scalar df=rowsof(r(phtest))
matrix s`s'_chd_m2_phtest`year'_edu`edu'=(r(phtest)[1..df,1],r(phtest)[1..df,4])\(99,r(p))

}
}
}


*Full adjustment
foreach s in 1 2 {
local k=0
foreach year in 2000 2005  {
foreach edu in 1 2 {
disp "Models for cohort=`year', sex=`s' (1=M, 2=F) and education=`edu', strata by age"
local k=`k'+1

xi:stcox i.intlav sesso eta i.coorte i.tip_nuc i.macroarea3 pcs mcs i.cat_cronicita_total i.diab_new i.BMI_newcat i.fumo if insample`year'==1 & sesso==`s' & istrcl==`edu',  cluster(reg) strata($stratvar)
*save for the middle group:
replace opa_level=1 in `k'
replace s`s'_chd_m3_HR_edu`edu'=(_b[_Iintlav_1]) in `k'
replace s`s'_chd_m3_se_edu`edu'=(_se[_Iintlav_1]) in `k' 
*save for the top group:
local k=`k'+1
replace opa_level=2 in `k'
replace s`s'_chd_m3_HR_edu`edu'=(_b[_Iintlav_2]) in `k' 
replace s`s'_chd_m3_se_edu`edu'=(_se[_Iintlav_2]) in `k' 
estat phtest, d log
scalar df=rowsof(r(phtest))
matrix s`s'_chd_m3_phtest`year'_edu`edu'=(r(phtest)[1..df,1],r(phtest)[1..df,4])\(99,r(p))

}
}
}

putexcel set "Z:\SLI\Amanda\excel temp\exported phtests_education.xlsx", modify sheet(OPA_chd)
putexcel (A1) = matrix(s1_chd_m1_phtest2000_edu1), rownames
putexcel (D1) = matrix(s1_chd_m1_phtest2000_edu2), rownames
putexcel (H1) = matrix(s1_chd_m1_phtest2005_edu1), rownames
putexcel (K1) = matrix(s1_chd_m1_phtest2005_edu2), rownames
putexcel (P1) = matrix(s2_chd_m1_phtest2000_edu1), rownames
putexcel (S1) = matrix(s2_chd_m1_phtest2000_edu2), rownames
putexcel (W1) = matrix(s2_chd_m1_phtest2005_edu1), rownames
putexcel (Z1) = matrix(s2_chd_m1_phtest2005_edu2), rownames

putexcel (A15) = matrix(s1_chd_m2_phtest2000_edu1), rownames
putexcel (D15) = matrix(s1_chd_m2_phtest2000_edu2), rownames
putexcel (H15) = matrix(s1_chd_m2_phtest2005_edu1), rownames
putexcel (K15) = matrix(s1_chd_m2_phtest2005_edu2), rownames
putexcel (P15) = matrix(s2_chd_m2_phtest2000_edu1), rownames
putexcel (S15) = matrix(s2_chd_m2_phtest2000_edu2), rownames
putexcel (W15) = matrix(s2_chd_m2_phtest2005_edu1), rownames
putexcel (Z15) = matrix(s2_chd_m2_phtest2005_edu2), rownames

putexcel (A40) = matrix(s1_chd_m3_phtest2000_edu1), rownames
putexcel (D40) = matrix(s1_chd_m3_phtest2000_edu2), rownames
putexcel (H40) = matrix(s1_chd_m3_phtest2005_edu1), rownames
putexcel (K40) = matrix(s1_chd_m3_phtest2005_edu2), rownames
putexcel (P40) = matrix(s2_chd_m3_phtest2000_edu1), rownames
putexcel (S40) = matrix(s2_chd_m3_phtest2000_edu2), rownames
putexcel (W40) = matrix(s2_chd_m3_phtest2005_edu1), rownames
putexcel (Z40) = matrix(s2_chd_m3_phtest2005_edu2), rownames


*For Table 2
*meta-analyse:
*men
meta set  s1_chd_m1_HR_edu1 s1_chd_m1_se_edu1 
meta sum, subgroup(opa_level) eform random

meta set  s1_chd_m2_HR_edu1 s1_chd_m2_se_edu1 
meta sum, subgroup(opa_level) eform random

meta set  s1_chd_m3_HR_edu1 s1_chd_m3_se_edu1 
meta sum, subgroup(opa_level) eform random


*meta-analyse:
*women
**attenzione!!!! nel primo edu per il 2005 non è stato stimato un coefficiente per mancanza di eventi nei modelli 1 e  2 (3????)
meta set  s2_chd_m1_HR_edu1 s2_chd_m1_se_edu1 if s2_chd_m1_HR_edu1>-30
meta sum, subgroup(opa_level) eform random

meta set  s2_chd_m2_HR_edu1 s2_chd_m2_se_edu1 if s2_chd_m1_HR_edu1>-30
meta sum, subgroup(opa_level) eform random

meta set  s2_chd_m3_HR_edu1 s2_chd_m3_se_edu1 if s2_chd_m1_HR_edu1>-30
meta sum, subgroup(opa_level) eform random


*meta-analyse:
*men
meta set  s1_chd_m1_HR_edu2 s1_chd_m1_se_edu2 
meta sum, subgroup(opa_level) eform random

meta set  s1_chd_m2_HR_edu2 s1_chd_m2_se_edu2 
meta sum, subgroup(opa_level) eform random

meta set  s1_chd_m3_HR_edu2 s1_chd_m3_se_edu2 
meta sum, subgroup(opa_level) eform random

*meta-analyse:
* women
meta set  s2_chd_m1_HR_edu2 s2_chd_m1_se_edu2 
meta sum, subgroup(opa_level) eform random

meta set  s2_chd_m2_HR_edu2 s2_chd_m2_se_edu2 
meta sum, subgroup(opa_level) eform random

meta set  s2_chd_m3_HR_edu2 s2_chd_m3_se_edu2 
meta sum, subgroup(opa_level) eform random


************************************************************************************************************************
*All activity types together:
set more off
local k=0
local s=1
foreach year in 2000 2005  {
foreach edu in 1 2 {
disp "Models for cohort=`year', sex=`s' (1=M, 2=F) and education=`edu', strata by age"

local k=`k'+1
xi:stcox i.intlav ib0.intatf i.LTPA_total_4group sesso eta i.coorte i.tip_nuc i.macroarea3 pcs mcs i.cat_cronicita_total i.diab_new i.BMI_newcat i.fumo if insample`year'==1 & sesso==`s' & istrcl==`edu',  cluster(reg) strata($stratvar)

*save for the first group:
replace opa_level=1 in `k'
replace s`s'_chd_m4_HR_edu`edu'=(_b[_Iintlav_1]) in `k'
replace s`s'_chd_m4_se_edu`edu'=(_se[_Iintlav_1]) in `k' 
replace dpa_level=1 in `k'
replace s`s'_chd_m14_HR_edu`edu'=(_b[1.intatf]) in `k'
replace s`s'_chd_m14_se_edu`edu'=(_se[1.intatf]) in `k'
replace ltpa_level=1 in `k'
replace s`s'_chd_m24_HR_edu`edu'=(_b[_ILTPA_tota_1]) in `k'
replace s`s'_chd_m24_se_edu`edu'=(_se[_ILTPA_tota_1]) in `k'
*save for the middle group:
local k=`k'+1 
replace opa_level=2 in `k'
replace s`s'_chd_m4_HR_edu`edu'=(_b[_Iintlav_2]) in `k'
replace s`s'_chd_m4_se_edu`edu'=(_se[_Iintlav_2]) in `k' 
replace dpa_level=2 in `k'
replace s`s'_chd_m14_HR_edu`edu'=(_b[2.intatf]) in `k'
replace s`s'_chd_m14_se_edu`edu'=(_se[2.intatf]) in `k'
replace ltpa_level=2 in `k'
replace s`s'_chd_m24_HR_edu`edu'=(_b[_ILTPA_tota_2]) in `k'
replace s`s'_chd_m24_se_edu`edu'=(_se[_ILTPA_tota_2]) in `k'
*save for the top group:
local k=`k'+1 
replace dpa_level=3 in `k'
replace s`s'_chd_m14_HR_edu`edu'=(_b[3.intatf]) in `k'
replace s`s'_chd_m14_se_edu`edu'=(_se[3.intatf]) in `k'
replace ltpa_level=3 in `k'
replace s`s'_chd_m24_HR_edu`edu'=(_b[_ILTPA_tota_3]) in `k'
replace s`s'_chd_m24_se_edu`edu'=(_se[_ILTPA_tota_3]) in `k'
estat phtest, d log
scalar df=rowsof(r(phtest))
matrix s`s'_chd_m0124_phtest`year'_edu`edu'=(r(phtest)[1..df,1],r(phtest)[1..df,4])\(99,r(p))

}
}

*All activity types together:
set more off
local k=0
local s=2
foreach year in 2000 2005  {
foreach edu in 1 2 {
disp "Models for cohort=`year', sex=`s' (1=M, 2=F) and education=`edu', strata by age"
local k=`k'+1
xi:stcox i.intlav ib3.intatf i.LTPA_total_4group sesso eta i.coorte i.tip_nuc i.macroarea3 pcs mcs i.cat_cronicita_total i.diab_new i.BMI_newcat i.fumo if insample`year'==1 & sesso==`s' & istrcl==`edu',  cluster(reg) strata($stratvar)
*save for the first group:
replace opa_level=1 in `k'
replace s`s'_chd_m4_HR_edu`edu'=(_b[_Iintlav_1]) in `k'
replace s`s'_chd_m4_se_edu`edu'=(_se[_Iintlav_1]) in `k' 
replace dpa_level2=0 in `k'
replace s`s'_chd_m14_HR_edu`edu'=(_b[0.intatf]) in `k'
replace s`s'_chd_m14_se_edu`edu'=(_se[0.intatf]) in `k'
replace ltpa_level=1 in `k'
replace s`s'_chd_m24_HR_edu`edu'=(_b[_ILTPA_tota_1]) in `k'
replace s`s'_chd_m24_se_edu`edu'=(_se[_ILTPA_tota_1]) in `k'
*save for the middle group:
local k=`k'+1 
replace opa_level=2 in `k'
replace s`s'_chd_m4_HR_edu`edu'=(_b[_Iintlav_2]) in `k'
replace s`s'_chd_m4_se_edu`edu'=(_se[_Iintlav_2]) in `k' 
replace dpa_level2=1 in `k'
replace s`s'_chd_m14_HR_edu`edu'=(_b[1.intatf]) in `k'
replace s`s'_chd_m14_se_edu`edu'=(_se[1.intatf]) in `k'
replace ltpa_level=2 in `k'
replace s`s'_chd_m24_HR_edu`edu'=(_b[_ILTPA_tota_2]) in `k'
replace s`s'_chd_m24_se_edu`edu'=(_se[_ILTPA_tota_2]) in `k'
*save for the top group:
local k=`k'+1 
replace dpa_level2=2 in `k'
replace s`s'_chd_m14_HR_edu`edu'=(_b[2.intatf]) in `k'
replace s`s'_chd_m14_se_edu`edu'=(_se[2.intatf]) in `k'
replace ltpa_level=3 in `k'
replace s`s'_chd_m24_HR_edu`edu'=(_b[_ILTPA_tota_3]) in `k'
replace s`s'_chd_m24_se_edu`edu'=(_se[_ILTPA_tota_3]) in `k'
estat phtest, d log
scalar df=rowsof(r(phtest))
matrix s`s'_chd_m0124_phtest`year'_edu`edu'=(r(phtest)[1..df,1],r(phtest)[1..df,4])\(99,r(p))

}
}


putexcel set "Z:\SLI\Amanda\excel temp\exported phtests_education.xlsx", modify sheet(all_chd)
putexcel (A1) = matrix(s1_chd_m0124_phtest2000_edu1), rownames
putexcel (D1) = matrix(s1_chd_m0124_phtest2000_edu2), rownames
putexcel (H1) = matrix(s1_chd_m0124_phtest2005_edu1), rownames
putexcel (K1) = matrix(s1_chd_m0124_phtest2005_edu2), rownames
putexcel (P1) = matrix(s2_chd_m0124_phtest2000_edu1), rownames
putexcel (S1) = matrix(s2_chd_m0124_phtest2000_edu2), rownames
putexcel (W1) = matrix(s2_chd_m0124_phtest2005_edu1), rownames
putexcel (Z1) = matrix(s2_chd_m0124_phtest2005_edu2), rownames


*OPA, DPA, LTPA for men
*meta-analyse:
*men
meta set  s1_chd_m4_HR_edu1 s1_chd_m4_se_edu1
meta sum, subgroup(opa_level) eform random

meta set  s1_chd_m14_HR_edu1 s1_chd_m14_se_edu1 
meta sum, subgroup(dpa_level) eform random

meta set  s1_chd_m24_HR_edu1 s1_chd_m24_se_edu1
meta sum, subgroup(ltpa_level) eform random


*meta-analyse:
*women
meta set  s2_chd_m4_HR_edu1 s2_chd_m4_se_edu1 if s2_chd_m4_se_edu1!=0
meta sum, subgroup(opa_level) eform random

meta set  s2_chd_m14_HR_edu1 s2_chd_m14_se_edu1 if s2_chd_m14_se_edu1!=0
meta sum, subgroup(dpa_level2) eform random

meta set  s2_chd_m24_HR_edu1 s2_chd_m24_se_edu1 if s2_chd_m24_HR_edu1>-30 
meta sum, subgroup(ltpa_level) eform random


*OPA, DPA, LTPA for men
*meta-analyse:
*men
meta set  s1_chd_m4_HR_edu2 s1_chd_m4_se_edu2
meta sum, subgroup(opa_level) eform random

meta set  s1_chd_m14_HR_edu2 s1_chd_m14_se_edu2
meta sum, subgroup(dpa_level) eform random

meta set  s1_chd_m24_HR_edu2 s1_chd_m24_se_edu2
meta sum, subgroup(ltpa_level) eform random


*meta-analyse:
*women
meta set  s2_chd_m4_HR_edu2 s2_chd_m4_se_edu2
meta sum, subgroup(opa_level) eform random

meta set  s2_chd_m14_HR_edu2 s2_chd_m14_se_edu2
meta sum, subgroup(dpa_level2) eform random

meta set  s2_chd_m24_HR_edu2 s2_chd_m24_se_edu2
meta sum, subgroup(ltpa_level) eform random


****************************************************************************************************************
*DOMESTIC PA:

*DOMESTIC PA:
*Base model
set more off
local k=0
local s=1
foreach year in 2000 2005  {
foreach edu in 1 2 {
disp "Models for cohort=`year', sex=`s' (1=M, 2=F) and education=`edu', strata by age"
local k=`k'+1
xi:stcox i.intatf sesso eta i.coorte i.tip_nuc i.macroarea3 if insample`year'==1 & sesso==`s' & istrcl==`edu',  cluster(reg) strata($stratvar)
*save for the first group:
replace dpa_level=1 in `k'
replace s`s'_chd_m11_HR_edu`edu'=(_b[_Iintatf_1]) in `k'
replace s`s'_chd_m11_se_edu`edu'=(_se[_Iintatf_1]) in `k' 
*save for the middle group:
local k=`k'+1
replace dpa_level=2 in `k'
replace s`s'_chd_m11_HR_edu`edu'=(_b[_Iintatf_2]) in `k' 
replace s`s'_chd_m11_se_edu`edu'=(_se[_Iintatf_2]) in `k' 
*save for the top group:
local k=`k'+1
replace dpa_level=3 in `k'
replace s`s'_chd_m11_HR_edu`edu'=(_b[_Iintatf_3]) in `k' 
replace s`s'_chd_m11_se_edu`edu'=(_se[_Iintatf_3]) in `k' 
estat phtest, d log
scalar df=rowsof(r(phtest))
matrix s`s'_chd_m11_phtest`year'_edu`edu'=(r(phtest)[1..df,1],r(phtest)[1..df,4])\(99,r(p))

}
}

*Health and HBs but no SEP
set more off
local k=0
local s=1
foreach year in 2000 2005  {
foreach edu in 1 2 {
disp "Models for cohort=`year', sex=`s' (1=M, 2=F) and education=`edu', strata by age"
local k=`k'+1
xi:stcox i.intatf sesso eta i.coorte i.tip_nuc i.macroarea3 pcs mcs i.cat_cronicita_total i.diab_new i.BMI_newcat i.fumo if insample`year'==1 & sesso==`s' & istrcl==`edu',  cluster(reg) strata($stratvar)
*save for the first group:
replace dpa_level=1 in `k'
replace s`s'_chd_m12_HR_edu`edu'=(_b[_Iintatf_1]) in `k'
replace s`s'_chd_m12_se_edu`edu'=(_se[_Iintatf_1]) in `k' 
*save for the middle group:
local k=`k'+1
replace dpa_level=2 in `k'
replace s`s'_chd_m12_HR_edu`edu'=(_b[_Iintatf_2]) in `k' 
replace s`s'_chd_m12_se_edu`edu'=(_se[_Iintatf_2]) in `k' 
*save for the top group:
local k=`k'+1
replace dpa_level=3 in `k'
replace s`s'_chd_m12_HR_edu`edu'=(_b[_Iintatf_3]) in `k' 
replace s`s'_chd_m12_se_edu`edu'=(_se[_Iintatf_3]) in `k' 
estat phtest, d log
scalar df=rowsof(r(phtest))
matrix s`s'_chd_m12_phtest`year'_edu`edu'=(r(phtest)[1..df,1],r(phtest)[1..df,4])\(99,r(p))

}
}

*Full adjustment
set more off
local k=0
local s=1
foreach year in 2000 2005  {
foreach edu in 1 2 {
disp "Models for cohort=`year', sex=`s' (1=M, 2=F) and education=`edu', strata by age"
local k=`k'+1
xi:stcox i.intatf sesso eta i.coorte i.tip_nuc i.macroarea3 pcs mcs i.cat_cronicita_total i.diab_new i.BMI_newcat i.fumo if insample`year'==1 & sesso==`s' & istrcl==`edu',  cluster(reg) strata($stratvar)
*save for the first group:
replace dpa_level=1 in `k'
replace s`s'_chd_m13_HR_edu`edu'=(_b[_Iintatf_1]) in `k'
replace s`s'_chd_m13_se_edu`edu'=(_se[_Iintatf_1]) in `k' 
*save for the middle group:
local k=`k'+1
replace dpa_level=2 in `k'
replace s`s'_chd_m13_HR_edu`edu'=(_b[_Iintatf_2]) in `k' 
replace s`s'_chd_m13_se_edu`edu'=(_se[_Iintatf_2]) in `k' 
*save for the top group:
local k=`k'+1
replace dpa_level=3 in `k'
replace s`s'_chd_m13_HR_edu`edu'=(_b[_Iintatf_3]) in `k' 
replace s`s'_chd_m13_se_edu`edu'=(_se[_Iintatf_3]) in `k' 
estat phtest, d log
scalar df=rowsof(r(phtest))
matrix s`s'_chd_m13_phtest`year'_edu`edu'=(r(phtest)[1..df,1],r(phtest)[1..df,4])\(99,r(p))

}
}

*Base model
set more off
local k=0
local s=2
foreach year in 2000 2005  {
foreach edu in 1 2 {
disp "Models for cohort=`year', sex=`s' (1=M, 2=F) and education=`edu', strata by age"
local k=`k'+1
xi:stcox ib3.intatf sesso eta i.coorte i.tip_nuc i.macroarea3 if insample`year'==1 & sesso==`s' & istrcl==`edu',  cluster(reg) strata($stratvar)
*save for the first group:
replace dpa_level=0 in `k'
replace s`s'_chd_m11_HR_edu`edu'=(_b[0.intatf ]) in `k'
replace s`s'_chd_m11_se_edu`edu'=(_se[0.intatf]) in `k' 
*save for the middle group:
local k=`k'+1
replace dpa_level=1 in `k'
replace s`s'_chd_m11_HR_edu`edu'=(_b[1.intatf]) in `k' 
replace s`s'_chd_m11_se_edu`edu'=(_se[1.intatf]) in `k' 
*save for the top group:
local k=`k'+1
replace dpa_level=2 in `k'
replace s`s'_chd_m11_HR_edu`edu'=(_b[2.intatf]) in `k' 
replace s`s'_chd_m11_se_edu`edu'=(_se[2.intatf]) in `k' 
estat phtest, d log
scalar df=rowsof(r(phtest))
matrix s`s'_chd_m11_phtest`year'_edu`edu'=(r(phtest)[1..df,1],r(phtest)[1..df,4])\(99,r(p))

}
}
*Health and HBs but no SEP
set more off
local k=0
local s=2
foreach year in 2000 2005  {
foreach edu in 1 2 {
disp "Models for cohort=`year', sex=`s' (1=M, 2=F) and education=`edu', strata by age"
local k=`k'+1
xi:stcox ib3.intatf sesso eta i.coorte i.tip_nuc i.macroarea3 pcs mcs i.cat_cronicita_total i.diab_new i.BMI_newcat i.fumo if insample`year'==1 & sesso==`s' & istrcl==`edu',  cluster(reg) strata($stratvar)
*save for the first group:
replace dpa_level=0 in `k'
replace s`s'_chd_m12_HR_edu`edu'=(_b[0.intatf]) in `k'
replace s`s'_chd_m12_se_edu`edu'=(_se[0.intatf]) in `k' 
*save for the middle group:
local k=`k'+1
replace dpa_level=1 in `k'
replace s`s'_chd_m12_HR_edu`edu'=(_b[1.intatf]) in `k' 
replace s`s'_chd_m12_se_edu`edu'=(_se[1.intatf]) in `k' 
*save for the top group:
local k=`k'+1
replace dpa_level=2 in `k'
replace s`s'_chd_m12_HR_edu`edu'=(_b[2.intatf]) in `k' 
replace s`s'_chd_m12_se_edu`edu'=(_se[2.intatf]) in `k' 
estat phtest, d log
scalar df=rowsof(r(phtest))
matrix s`s'_chd_m12_phtest`year'_edu`edu'=(r(phtest)[1..df,1],r(phtest)[1..df,4])\(99,r(p))
}
}

*Full adjustment
set more off
local k=0
local s=2
foreach year in 2000 2005  {
foreach edu in 1 2 {
disp "Models for cohort=`year', sex=`s' (1=M, 2=F) and education=`edu', strata by age"
local k=`k'+1
xi:stcox ib3.intatf sesso eta i.coorte i.tip_nuc i.macroarea3 pcs mcs i.cat_cronicita_total i.diab_new i.BMI_newcat i.fumo if insample`year'==1 & sesso==`s' & istrcl==`edu',  cluster(reg) strata($stratvar)
*save for the first group:
replace dpa_level=0 in `k'
replace s`s'_chd_m13_HR_edu`edu'=(_b[0.intatf]) in `k'
replace s`s'_chd_m13_se_edu`edu'=(_se[0.intatf]) in `k' 
*save for the middle group:
local k=`k'+1
replace dpa_level=1 in `k'
replace s`s'_chd_m13_HR_edu`edu'=(_b[1.intatf]) in `k' 
replace s`s'_chd_m13_se_edu`edu'=(_se[1.intatf]) in `k' 
*save for the top group:
local k=`k'+1
replace dpa_level=2 in `k'
replace s`s'_chd_m13_HR_edu`edu'=(_b[2.intatf]) in `k' 
replace s`s'_chd_m13_se_edu`edu'=(_se[2.intatf]) in `k' 
estat phtest, d log
scalar df=rowsof(r(phtest))
matrix s`s'_chd_m13_phtest`year'_edu`edu'=(r(phtest)[1..df,1],r(phtest)[1..df,4])\(99,r(p))

}
}


putexcel set "Z:\SLI\Amanda\excel temp\exported phtests_education.xlsx", modify sheet(DPA_chd)
putexcel (A1) = matrix(s1_chd_m11_phtest2000_edu1), rownames
putexcel (D1) = matrix(s1_chd_m11_phtest2000_edu2), rownames
putexcel (H1) = matrix(s1_chd_m11_phtest2005_edu1), rownames
putexcel (K1) = matrix(s1_chd_m11_phtest2005_edu2), rownames
putexcel (P1) = matrix(s2_chd_m11_phtest2000_edu1), rownames
putexcel (S1) = matrix(s2_chd_m11_phtest2000_edu2), rownames
putexcel (W1) = matrix(s2_chd_m11_phtest2005_edu1), rownames
putexcel (Z1) = matrix(s2_chd_m11_phtest2005_edu2), rownames

putexcel (A16) = matrix(s1_chd_m12_phtest2000_edu1), rownames
putexcel (D16) = matrix(s1_chd_m12_phtest2000_edu2), rownames
putexcel (H16) = matrix(s1_chd_m12_phtest2005_edu1), rownames
putexcel (K16) = matrix(s1_chd_m12_phtest2005_edu2), rownames
putexcel (P16) = matrix(s2_chd_m12_phtest2000_edu1), rownames
putexcel (S16) = matrix(s2_chd_m12_phtest2000_edu2), rownames
putexcel (W16) = matrix(s2_chd_m12_phtest2005_edu1), rownames
putexcel (Z16) = matrix(s2_chd_m12_phtest2005_edu2), rownames

putexcel (A42) = matrix(s1_chd_m13_phtest2000_edu1), rownames
putexcel (D42) = matrix(s1_chd_m13_phtest2000_edu2), rownames
putexcel (H42) = matrix(s1_chd_m13_phtest2005_edu1), rownames
putexcel (K42) = matrix(s1_chd_m13_phtest2005_edu2), rownames
putexcel (P42) = matrix(s2_chd_m13_phtest2000_edu1), rownames
putexcel (S42) = matrix(s2_chd_m13_phtest2000_edu2), rownames
putexcel (W42) = matrix(s2_chd_m13_phtest2005_edu1), rownames
putexcel (Z42) = matrix(s2_chd_m13_phtest2005_edu2), rownames

*For Table 2
*meta-analyse:
*men
meta set  s1_chd_m11_HR_edu1 s1_chd_m11_se_edu1 
meta sum, subgroup(dpa_level) eform random

meta set  s1_chd_m12_HR_edu1 s1_chd_m12_se_edu1 
meta sum, subgroup(dpa_level) eform random

meta set  s1_chd_m13_HR_edu1 s1_chd_m13_se_edu1 
meta sum, subgroup(dpa_level) eform random

*women
meta set  s2_chd_m11_HR_edu1 s2_chd_m11_se_edu1 if s2_chd_m11_se_edu1!=0
meta sum, subgroup(dpa_level) eform random

meta set  s2_chd_m12_HR_edu1 s2_chd_m12_se_edu1 if s2_chd_m12_HR_edu1>-30
meta sum, subgroup(dpa_level) eform random

meta set  s2_chd_m13_HR_edu1 s2_chd_m13_se_edu1 if s2_chd_m13_HR_edu1>-30
meta sum, subgroup(dpa_level) eform random

*meta-analyse:
*men
meta set  s1_chd_m11_HR_edu2 s1_chd_m11_se_edu2
meta sum, subgroup(dpa_level) eform random

meta set  s1_chd_m12_HR_edu2 s1_chd_m12_se_edu2
meta sum, subgroup(dpa_level) eform random

meta set  s1_chd_m13_HR_edu2 s1_chd_m13_se_edu2
meta sum, subgroup(dpa_level) eform random

*women
meta set  s2_chd_m11_HR_edu2 s2_chd_m11_se_edu2
meta sum, subgroup(dpa_level) eform random

meta set  s2_chd_m12_HR_edu2 s2_chd_m12_se_edu2
meta sum, subgroup(dpa_level) eform random

meta set  s2_chd_m13_HR_edu2 s2_chd_m13_se_edu2
meta sum, subgroup(dpa_level) eform random


************************************************************************************************************************

*LEISURE-TIME PA:

*Base model
set more off
foreach s in 1 2 {
local k=0
foreach year in 2000 2005  {
foreach edu in 1 2 {
disp "Models for cohort=`year', sex=`s' (1=M, 2=F) and education=`edu', strata by age"
local k=`k'+1
xi:stcox i.LTPA_total_4group sesso eta i.coorte i.tip_nuc i.macroarea3 if insample`year'==1 & sesso==`s' & istrcl==`edu',  cluster(reg) strata($stratvar)
*save for the first group:
replace ltpa_level=1 in `k'
replace s`s'_chd_m21_HR_edu`edu'=(_b[_ILTPA_tota_1]) in `k'
replace s`s'_chd_m21_se_edu`edu'=(_se[_ILTPA_tota_1]) in `k' 
*save for the middle group:
local k=`k'+1
replace ltpa_level=2 in `k'
replace s`s'_chd_m21_HR_edu`edu'=(_b[_ILTPA_tota_2]) in `k'
replace s`s'_chd_m21_se_edu`edu'=(_se[_ILTPA_tota_2]) in `k' 
*save for the top group:
local k=`k'+1
replace ltpa_level=3 in `k'
replace s`s'_chd_m21_HR_edu`edu'=(_b[_ILTPA_tota_3]) in `k' 
replace s`s'_chd_m21_se_edu`edu'=(_se[_ILTPA_tota_3]) in `k' 
estat phtest, d log
scalar df=rowsof(r(phtest))
matrix s`s'_chd_m21_phtest`year'_edu`edu'=(r(phtest)[1..df,1],r(phtest)[1..df,4])\(99,r(p))

}
}
}
*Health and HBs but no SEP
set more off
foreach s in 1 2 {
local k=0
foreach year in 2000 2005  {
foreach edu in 1 2 {
disp "Models for cohort=`year', sex=`s' (1=M, 2=F) and education=`edu', strata by age"
local k=`k'+1
xi:stcox i.LTPA_total_4group sesso eta i.coorte i.tip_nuc i.macroarea3 pcs mcs i.cat_cronicita_total i.diab_new i.BMI_newcat i.fumo if insample`year'==1 & sesso==`s' & istrcl==`edu',  cluster(reg) strata($stratvar)
*save for the first group:
replace ltpa_level=1 in `k'
replace s`s'_chd_m22_HR_edu`edu'=(_b[_ILTPA_tota_1]) in `k'
replace s`s'_chd_m22_se_edu`edu'=(_se[_ILTPA_tota_1]) in `k' 
*save for the middle group:
local k=`k'+1
replace ltpa_level=2 in `k'
replace s`s'_chd_m22_HR_edu`edu'=(_b[_ILTPA_tota_2]) in `k'
replace s`s'_chd_m22_se_edu`edu'=(_se[_ILTPA_tota_2]) in `k' 
*save for the top group:
local k=`k'+1
replace ltpa_level=3 in `k'
replace s`s'_chd_m22_HR_edu`edu'=(_b[_ILTPA_tota_3]) in `k' 
replace s`s'_chd_m22_se_edu`edu'=(_se[_ILTPA_tota_3]) in `k' 
estat phtest, d log
scalar df=rowsof(r(phtest))
matrix s`s'_chd_m22_phtest`year'_edu`edu'=(r(phtest)[1..df,1],r(phtest)[1..df,4])\(99,r(p))

}
}
}

*Full adjustment
set more off
foreach s in 1 2 {
local k=0
foreach year in 2000 2005  {
foreach edu in 1 2 {
disp "Models for cohort=`year', sex=`s' (1=M, 2=F) and education=`edu', strata by age"
local k=`k'+1
xi:stcox i.LTPA_total_4group sesso eta i.coorte i.tip_nuc i.macroarea3 pcs mcs i.cat_cronicita_total i.diab_new i.BMI_newcat i.fumo if insample`year'==1 & sesso==`s' & istrcl==`edu',  cluster(reg) strata($stratvar)
*save for the first group:
replace ltpa_level=1 in `k'
replace s`s'_chd_m23_HR_edu`edu'=(_b[_ILTPA_tota_1]) in `k'
replace s`s'_chd_m23_se_edu`edu'=(_se[_ILTPA_tota_1]) in `k' 
*save for the middle group:
local k=`k'+1
replace ltpa_level=2 in `k'
replace s`s'_chd_m23_HR_edu`edu'=(_b[_ILTPA_tota_2]) in `k'
replace s`s'_chd_m23_se_edu`edu'=(_se[_ILTPA_tota_2]) in `k' 
*save for the top group:
local k=`k'+1
replace ltpa_level=3 in `k'
replace s`s'_chd_m23_HR_edu`edu'=(_b[_ILTPA_tota_3]) in `k' 
replace s`s'_chd_m23_se_edu`edu'=(_se[_ILTPA_tota_3]) in `k'  
estat phtest, d log
scalar df=rowsof(r(phtest))
matrix s`s'_chd_m23_phtest`year'_edu`edu'=(r(phtest)[1..df,1],r(phtest)[1..df,4])\(99,r(p))

}
}
}


putexcel set "Z:\SLI\Amanda\excel temp\exported phtests_education.xlsx", modify sheet(LTPA_chd)
putexcel (A1) = matrix(s1_chd_m21_phtest2000_edu1), rownames
putexcel (D1) = matrix(s1_chd_m21_phtest2000_edu2), rownames
putexcel (H1) = matrix(s1_chd_m21_phtest2005_edu1), rownames
putexcel (K1) = matrix(s1_chd_m21_phtest2005_edu2), rownames
putexcel (P1) = matrix(s2_chd_m21_phtest2000_edu1), rownames
putexcel (S1) = matrix(s2_chd_m21_phtest2000_edu2), rownames
putexcel (W1) = matrix(s2_chd_m21_phtest2005_edu1), rownames
putexcel (Z1) = matrix(s2_chd_m21_phtest2005_edu2), rownames

putexcel (A16) = matrix(s1_chd_m22_phtest2000_edu1), rownames
putexcel (D16) = matrix(s1_chd_m22_phtest2000_edu2), rownames
putexcel (H16) = matrix(s1_chd_m22_phtest2005_edu1), rownames
putexcel (K16) = matrix(s1_chd_m22_phtest2005_edu2), rownames
putexcel (P16) = matrix(s2_chd_m22_phtest2000_edu1), rownames
putexcel (S16) = matrix(s2_chd_m22_phtest2000_edu2), rownames
putexcel (W16) = matrix(s2_chd_m22_phtest2005_edu1), rownames
putexcel (Z16) = matrix(s2_chd_m22_phtest2005_edu2), rownames

putexcel (A42) = matrix(s1_chd_m23_phtest2000_edu1), rownames
putexcel (D42) = matrix(s1_chd_m23_phtest2000_edu2), rownames
putexcel (H42) = matrix(s1_chd_m23_phtest2005_edu1), rownames
putexcel (K42) = matrix(s1_chd_m23_phtest2005_edu2), rownames
putexcel (P42) = matrix(s2_chd_m23_phtest2000_edu1), rownames
putexcel (S42) = matrix(s2_chd_m23_phtest2000_edu2), rownames
putexcel (W42) = matrix(s2_chd_m23_phtest2005_edu1), rownames
putexcel (Z42) = matrix(s2_chd_m23_phtest2005_edu2), rownames


*For Table 2
*meta-analyse:
*men
meta set  s1_chd_m21_HR_edu1 s1_chd_m21_se_edu1
meta sum, subgroup(ltpa_level) eform random

meta set  s1_chd_m22_HR_edu1 s1_chd_m22_se_edu1
meta sum, subgroup(ltpa_level) eform random

meta set  s1_chd_m23_HR_edu1 s1_chd_m23_se_edu1
meta sum, subgroup(ltpa_level) eform random

*women
meta set  s2_chd_m21_HR_edu1 s2_chd_m21_se_edu1 if s2_chd_m21_se_edu1!=0
meta sum, subgroup(ltpa_level) eform random

meta set  s2_chd_m22_HR_edu1 s2_chd_m22_se_edu1 if s2_chd_m22_se_edu1!=0
meta sum, subgroup(ltpa_level) eform random

meta set  s2_chd_m23_HR_edu1 s2_chd_m23_se_edu1 if s2_chd_m23_se_edu1!=0
meta sum, subgroup(ltpa_level) eform random


*For Table 2
*meta-analyse:
*men
meta set  s1_chd_m21_HR_edu2 s1_chd_m21_se_edu2
meta sum, subgroup(ltpa_level) eform random

meta set  s1_chd_m22_HR_edu2 s1_chd_m22_se_edu2
meta sum, subgroup(ltpa_level) eform random

meta set  s1_chd_m23_HR_edu2 s1_chd_m23_se_edu2
meta sum, subgroup(ltpa_level) eform random

*women
meta set  s2_chd_m21_HR_edu2 s2_chd_m21_se_edu2
meta sum, subgroup(ltpa_level) eform random

meta set  s2_chd_m22_HR_edu2 s2_chd_m22_se_edu2
meta sum, subgroup(ltpa_level) eform random

meta set  s2_chd_m23_HR_edu2 s2_chd_m23_se_edu2
meta sum, subgroup(ltpa_level) eform random


log close

**************************************************  INTERACTION BETWEEN PA DOMAINS

clear all
use "$out\OPA_appended_for_analysis.dta", clear

log using "$log\PAinteraction.smcl"


tab cat_cronicita_total
recode cat_cronicita_total  1.589=1 4.26=2 8.911=3


keep if insample2000==1 | insample2005==1
set more off

** DPA and LPTA: from 4 to 2 classes
recode LTPA_total_4group 0/1=0 2/3=1
recode intatf 0/1=0 2/3=1
lab drop LTPA_total_4group


*************************************************************************
**OUTCOME: ALL-CAUSE MORTALITY
stset dt_endfu, failure(mortalita==1) origin(dt_int) id(key) scale(365.25)

global stratvar etac1 etac2 etac3 etac4 etac5

**********************************************************************

* descriptives
table  (sesso intlav) (coorte LTPA_total_4group), stat(sum _d) nototal
table  (sesso intatf) (coorte LTPA_total_4group), stat(sum _d) nototal
table  (sesso intatf) (coorte intlav), stat(sum _d) nototal

*All activity types together:
set more off
local s=1

foreach year in 2000 2005  {
disp "Models for cohort=`year', sex=`s' (1=M, 2=F), strata by age"

stcox i.intlav##i.LTPA_total_4group ib0.intatf  c.eta sesso i.coorte i.tip_nuc i.macroarea3 pcs mcs i.cat_cronicita_total i.diab_new i.BMI_newcat i.fumo i.istrsli if insample`year'==1 & sesso==`s',  cluster(reg) strata($stratvar)
est store s`s'res1_`year'
testparm intlav#LTPA_total_4group

stcox i.intlav ib0.intatf##i.LTPA_total_4group  c.eta sesso i.coorte i.tip_nuc i.macroarea3 pcs mcs i.cat_cronicita_total i.diab_new i.BMI_newcat i.fumo i.istrsli if insample`year'==1 & sesso==`s',  cluster(reg) strata($stratvar)
est store s`s'res2_`year'
testparm intatf#LTPA_total_4group

stcox i.intlav##ib0.intatf i.LTPA_total_4group  c.eta sesso i.coorte i.tip_nuc i.macroarea3 pcs mcs i.cat_cronicita_total i.diab_new i.BMI_newcat i.fumo i.istrsli if insample`year'==1 & sesso==`s',  cluster(reg) strata($stratvar)
est store s`s'res3_`year'
testparm intlav#intatf

}

set more off
local s=2
foreach year in 2000 2005  {
disp "Models for cohort=`year', sex=`s' (1=M, 2=F), strata by age"

stcox i.intlav##i.LTPA_total_4group ib0.intatf  c.eta sesso i.coorte i.tip_nuc i.macroarea3 pcs mcs i.cat_cronicita_total i.diab_new i.BMI_newcat i.fumo i.istrsli if insample`year'==1 & sesso==`s',  cluster(reg) strata($stratvar)
est store s`s'res1_`year'
testparm intlav#LTPA_total_4group

stcox i.intlav ib0.intatf##i.LTPA_total_4group  c.eta sesso i.coorte i.tip_nuc i.macroarea3 pcs mcs i.cat_cronicita_total i.diab_new i.BMI_newcat i.fumo i.istrsli if insample`year'==1 & sesso==`s',  cluster(reg) strata($stratvar)
est store s`s'res2_`year'
testparm intatf#LTPA_total_4group

stcox i.intlav##ib0.intatf i.LTPA_total_4group  c.eta sesso i.coorte i.tip_nuc i.macroarea3 pcs mcs i.cat_cronicita_total i.diab_new i.BMI_newcat i.fumo i.istrsli if insample`year'==1 & sesso==`s',  cluster(reg) strata($stratvar)
est store s`s'res3_`year'
testparm intlav#intatf

}


est table s1res1_2000 s1res1_2005 s2res1_2000 s2res1_2005, eform star(0.10 0.05 0.01) 
est table s1res2_2000 s1res2_2005 s2res2_2000 s2res2_2005, eform star(0.10 0.05 0.01) 
est table s1res3_2000 s1res3_2005 s2res3_2000 s2res3_2005, eform star(0.10 0.05 0.01) 


*************************************************************************
**OUTCOME: CHD EVENTS (DEATH OR HOSPITALIZATION)
stset dt_endfu_CHD, failure(outcome_CHD==1) origin(dt_int) id(key) scale(365.25)

global stratvar etac1 etac2 etac3 etac4 etac5

***********************************************************************
* descriptives
table  (sesso intlav) (coorte LTPA_total_4group), stat(sum _d) nototal
table  (sesso intatf) (coorte LTPA_total_4group), stat(sum _d) nototal
table  (sesso intatf) (coorte intlav), stat(sum _d) nototal

*All activity types together:
set more off
local s=1

foreach year in 2000 2005  {
disp "Models for cohort=`year', sex=`s' (1=M, 2=F), strata by age"

stcox i.intlav##i.LTPA_total_4group ib0.intatf  c.eta sesso i.coorte i.tip_nuc i.macroarea3 pcs mcs i.cat_cronicita_total i.diab_new i.BMI_newcat i.fumo i.istrsli if insample`year'==1 & sesso==`s',  cluster(reg) strata($stratvar)
est store s`s'chd1_`year'
testparm intlav#LTPA_total_4group

stcox i.intlav ib0.intatf##i.LTPA_total_4group  c.eta sesso i.coorte i.tip_nuc i.macroarea3 pcs mcs i.cat_cronicita_total i.diab_new i.BMI_newcat i.fumo i.istrsli if insample`year'==1 & sesso==`s',  cluster(reg) strata($stratvar)
est store s`s'chd2_`year'
testparm intatf#LTPA_total_4group

stcox i.intlav##ib0.intatf i.LTPA_total_4group  c.eta sesso i.coorte i.tip_nuc i.macroarea3 pcs mcs i.cat_cronicita_total i.diab_new i.BMI_newcat i.fumo i.istrsli if insample`year'==1 & sesso==`s',  cluster(reg) strata($stratvar)
est store s`s'chd3_`year'
testparm intlav#intatf

}

set more off
local s=2
foreach year in 2000 2005  {
disp "Models for cohort=`year', sex=`s' (1=M, 2=F), strata by age"

stcox i.intlav##i.LTPA_total_4group ib0.intatf  c.eta sesso i.coorte i.tip_nuc i.macroarea3 pcs mcs i.cat_cronicita_total i.diab_new i.BMI_newcat i.fumo i.istrsli if insample`year'==1 & sesso==`s',  cluster(reg) strata($stratvar)
est store s`s'chd1_`year'
testparm intlav#LTPA_total_4group

stcox i.intlav ib0.intatf##i.LTPA_total_4group  c.eta sesso i.coorte i.tip_nuc i.macroarea3 pcs mcs i.cat_cronicita_total i.diab_new i.BMI_newcat i.fumo i.istrsli if insample`year'==1 & sesso==`s',  cluster(reg) strata($stratvar)
est store s`s'chd2_`year'
testparm intatf#LTPA_total_4group

stcox i.intlav##ib0.intatf i.LTPA_total_4group  c.eta sesso i.coorte i.tip_nuc i.macroarea3 pcs mcs i.cat_cronicita_total i.diab_new i.BMI_newcat i.fumo i.istrsli if insample`year'==1 & sesso==`s',  cluster(reg) strata($stratvar)
est store s`s'chd3_`year'
testparm intlav#intatf

}


est table s1chd1_2000 s1chd1_2005 s2chd1_2000 s2chd1_2005, eform star(0.10 0.05 0.01) 
est table s1chd2_2000 s1chd2_2005 s2chd2_2000 s2chd2_2005, eform star(0.10 0.05 0.01) 
est table s1chd3_2000 s1chd3_2005 s2chd3_2000 s2chd3_2005, eform star(0.10 0.05 0.01) 

log close
